# Supplementary material for: 11-(4-Methyl­phen­yl)-8,9-dihydro-7H-benzo[f]cyclo­penta­[b]quinolin-10(11H)-one
Source: Acta Crystallogr Sect E Struct Rep Online. 2012 Aug 23;68(Pt 9):o2746. doi: 10.1107/S1600536812035659 (PMC3435758; doi:10.1107/S1600536812035659)
Supplement: Supplementary file 1 [file e-68-o2746-sup1.cif]

##############################################################################
#                                                                            #
# This CIF contains the data in a paper accepted for publication in          #
# Acta Crystallographica Section E. It conforms to the requirements of       #
# Notes for Authors for Acta Crystallographica Section E, and has been       #
# peer reviewed under the auspices of the IUCr Commission on Journals.       #
#                                                                            #
# Full details of the Crystallographic Information File format               #
# are given in the paper "The Crystallographic Information File (CIF):       #
# a New Standard Archive File for Crystallography" by S. R. Hall, F. H.      #
# Allen and I. D. Brown [Acta Cryst. (1991), A47, 655-685].                  #
#                                                                            #
# The current version of the core CIF dictionary is obtainable from          #
# ftp://ftp.iucr.org/pub/cif_core.dic.                                       #
#                                                                            #
# Software is freely available for graphical display of the structure(s)     #
# in this CIF. For information consult the CIF software page                 #
# http://www.iucr.org/resources/cif/software.                                #
#                                                                            #
# This file may be used for bona fide research purposes within the           #
# scientific community so long as proper attribution is given to the journal # 
# article from which it was obtained.                                        #
#                                                                            #
##############################################################################
data_I
_audit_creation_method     SHELXL-97
_chemical_name_systematic
;
11-(4-Methylphenyl)-8,9-dihydro-7<i>H</i>-
benzo[<i>f</i>]cyclopenta[<i>b</i>]quinolin-10(11<i>H</i>)-one
;
_chemical_name_common     ?
_chemical_formula_moiety     'C23 H19 N O'
_chemical_formula_sum     'C23 H19 N O'
_chemical_formula_iupac     'C23 H19 N O'
_chemical_formula_weight     325.39
_chemical_melting_point     ?
_symmetry_cell_setting     monoclinic
_symmetry_space_group_name_H-M     'P 21/c '
_symmetry_space_group_name_Hall     '-P 2ybc'
loop_
    _symmetry_equiv_pos_as_xyz
    'x, y, z'
    '-x, y+1/2, -z+1/2'
    '-x, -y, -z'
    'x, -y-1/2, z-1/2'
_cell_length_a     8.7270(10)
_cell_length_b     11.6820(14)
_cell_length_c     16.240(2)
_cell_angle_alpha     90.00
_cell_angle_beta     98.938(5)
_cell_angle_gamma     90.00
_cell_volume     1635.5(3)
_cell_formula_units_Z     4
_cell_measurement_reflns_used     5530
_cell_measurement_theta_min     1.70
_cell_measurement_theta_max     27.90
_cell_measurement_temperature     113(2)
_exptl_crystal_description     prism
_exptl_crystal_colour     colorless
_exptl_crystal_size_max     0.24
_exptl_crystal_size_mid     0.20
_exptl_crystal_size_min     0.18
_exptl_crystal_density_diffrn     1.321
_exptl_crystal_density_meas     ?
_exptl_crystal_density_method     'not measured'
_exptl_crystal_F_000     688
_exptl_absorpt_coefficient_mu     0.080
_exptl_absorpt_correction_type     multi-scan
_exptl_absorpt_process_details
                              '(<i>CrystalClearSM Expert</i>; Rigaku/MSC, 2009)'
_exptl_absorpt_correction_T_min     0.9810
_exptl_absorpt_correction_T_max     0.9857
_exptl_special_details
;
;
_diffrn_ambient_temperature     113(2)
_diffrn_radiation_type     MoK\a
_diffrn_radiation_wavelength     0.71075
_diffrn_radiation_source     'rotating anode'
_diffrn_radiation_monochromator     multilayer
_diffrn_measurement_device_type     'Rigaku Saturn724 CCD'
_diffrn_measurement_method     \w
_diffrn_detector_area_resol_mean     14.222
_diffrn_reflns_number     15928
_diffrn_reflns_av_R_equivalents     0.0313
_diffrn_reflns_av_sigmaI/netI     0.0344
_diffrn_reflns_theta_min     2.16
_diffrn_reflns_theta_max     27.88
_diffrn_reflns_theta_full     27.88
_diffrn_measured_fraction_theta_max     0.997
_diffrn_measured_fraction_theta_full     0.997
_diffrn_reflns_limit_h_min     -11
_diffrn_reflns_limit_h_max     11
_diffrn_reflns_limit_k_min     -15
_diffrn_reflns_limit_k_max     15
_diffrn_reflns_limit_l_min     -21
_diffrn_reflns_limit_l_max     19
_diffrn_standards_number     0
_diffrn_standards_interval_count     0
_diffrn_standards_interval_time     0
_diffrn_standards_decay_%     0
_refine_special_details
;
Refinement of <i>F</i>^2^ against ALL reflections. The weighted <i>R</i>-factor
<i>wR</i> and goodness of fit <i>S</i> are based on <i>F</i>^2^, conventional
<i>R</i>-factors <i>R</i> are based on <i>F</i>, with <i>F</i> set to zero for
negative <i>F</i>^2^. The threshold expression of <i>F</i>^2^ >
\s(<i>F</i>^2^) is used only for calculating <i>R</i>-factors(gt) <i>etc</i>.
and is not relevant to the choice of reflections for refinement.
<i>R</i>-factors based on <i>F</i>^2^ are statistically about twice as large
as those based on <i>F</i>, and <i>R</i>- factors based on ALL data will be
even larger.
;
_reflns_number_total     3899
_reflns_number_gt     2991
_reflns_threshold_expression     I>2sigma(I)
_refine_ls_structure_factor_coef     Fsqd
_refine_ls_matrix_type     full
_refine_ls_R_factor_all     0.0535
_refine_ls_R_factor_gt     0.0442
_refine_ls_wR_factor_gt     0.1186
_refine_ls_wR_factor_ref     0.1244
_refine_ls_goodness_of_fit_ref     1.066
_refine_ls_restrained_S_all     1.066
_refine_ls_number_reflns     3899
_refine_ls_number_parameters     231
_refine_ls_number_restraints     0
_refine_ls_hydrogen_treatment     mixed
_refine_ls_weighting_scheme     calc
_refine_ls_weighting_details
         'calc w=1/[\s^2^(Fo^2^)+(0.0777P)^2^+0.0410P] where P=(Fo^2^+2Fc^2^)/3'
_atom_sites_solution_hydrogens     geom
_atom_sites_solution_primary     direct
_atom_sites_solution_secondary     difmap
_refine_ls_shift/su_max     0.000
_refine_ls_shift/su_mean     0.000
_refine_diff_density_max     0.363
_refine_diff_density_min     -0.319
_refine_ls_extinction_method     none
_refine_ls_extinction_coef     ?
loop_
    _atom_type_symbol
    _atom_type_description
    _atom_type_scat_dispersion_real
    _atom_type_scat_dispersion_imag
    _atom_type_scat_source
    'C' 'C' 0.0033 0.0016
                         'International Tables Vol C Tables 4.2.6.8 and 6.1.1.4'
    'H' 'H' 0.0000 0.0000
                         'International Tables Vol C Tables 4.2.6.8 and 6.1.1.4'
    'N' 'N' 0.0061 0.0033
                         'International Tables Vol C Tables 4.2.6.8 and 6.1.1.4'
    'O' 'O' 0.0106 0.0060
                         'International Tables Vol C Tables 4.2.6.8 and 6.1.1.4'
_computing_data_collection     '<i>CrystalClearSM Expert</i> (Rigaku/MSC, 2009)'
_computing_cell_refinement     '<i>CrystalClearSM Expert</i> (Rigaku/MSC, 2009)'
_computing_data_reduction     '<i>CrystalClearSM Expert</i> (Rigaku/MSC, 2009)'
_computing_structure_solution     'SHELXS97 (Sheldrick, 2008)'
_computing_structure_refinement     'SHELXL97 (Sheldrick, 2008)'
_computing_molecular_graphics     'SHELXTL (Sheldrick, 2008)'
_computing_publication_material     'SHELXTL (Sheldrick, 2008)'
loop_
    _atom_site_type_symbol
    _atom_site_label
    _atom_site_fract_x
    _atom_site_fract_y
    _atom_site_fract_z
    _atom_site_U_iso_or_equiv
    _atom_site_adp_type
    _atom_site_calc_flag
    _atom_site_refinement_flags
    _atom_site_occupancy
    _atom_site_symmetry_multiplicity
    _atom_site_disorder_assembly
    _atom_site_disorder_group
    O O1 0.35410(9) 0.68276(7) 0.17550(5) 0.0239(2) Uani d . 1 1 . .
    N N1 0.67402(12) 1.00971(9) 0.20388(6) 0.0210(2) Uani d . 1 1 . .
    C C1 0.71537(13) 1.01482(10) 0.12380(7) 0.0189(3) Uani d . 1 1 . .
    C C2 0.67622(12) 0.92753(9) 0.06669(7) 0.0181(2) Uani d . 1 1 . .
    C C3 0.59399(13) 0.81856(9) 0.08934(7) 0.0181(3) Uani d . 1 1 . .
    H H3 0.5039 0.8036 0.0446 0.022 Uiso calc R 1 1 . .
    C C4 0.53334(13) 0.83755(10) 0.17008(7) 0.0190(3) Uani d . 1 1 . .
    C C5 0.57787(13) 0.92659(10) 0.22198(7) 0.0198(3) Uani d . 1 1 . .
    C C6 0.50911(14) 0.92521(10) 0.30110(8) 0.0238(3) Uani d . 1 1 . .
    H H6A 0.4506 0.9964 0.3075 0.029 Uiso calc R 1 1 . .
    H H6B 0.5903 0.9155 0.3504 0.029 Uiso calc R 1 1 . .
    C C7 0.40108(14) 0.82132(10) 0.28894(8) 0.0227(3) Uani d . 1 1 . .
    H H7A 0.4289 0.7654 0.3346 0.027 Uiso calc R 1 1 . .
    H H7B 0.2919 0.8451 0.2879 0.027 Uiso calc R 1 1 . .
    C C8 0.42339(13) 0.76912(10) 0.20551(8) 0.0204(3) Uani d . 1 1 . .
    C C9 0.79777(13) 1.11263(10) 0.10358(8) 0.0216(3) Uani d . 1 1 . .
    H H9 0.8258 1.1702 0.1445 0.026 Uiso calc R 1 1 . .
    C C10 0.83712(13) 1.12502(10) 0.02645(8) 0.0229(3) Uani d . 1 1 . .
    H H10 0.8904 1.1920 0.0134 0.027 Uiso calc R 1 1 . .
    C C11 0.79946(13) 1.03903(10) -0.03478(8) 0.0199(3) Uani d . 1 1 . .
    C C12 0.72028(13) 0.93887(10) -0.01424(7) 0.0188(2) Uani d . 1 1 . .
    C C13 0.69057(13) 0.85257(11) -0.07591(8) 0.0227(3) Uani d . 1 1 . .
    H H13 0.6378 0.7849 -0.0639 0.027 Uiso calc R 1 1 . .
    C C14 0.73616(14) 0.86444(11) -0.15246(8) 0.0251(3) Uani d . 1 1 . .
    H H14 0.7157 0.8048 -0.1925 0.030 Uiso calc R 1 1 . .
    C C15 0.81319(14) 0.96438(11) -0.17238(8) 0.0258(3) Uani d . 1 1 . .
    H H15 0.8441 0.9724 -0.2257 0.031 Uiso calc R 1 1 . .
    C C16 0.84296(13) 1.04920(10) -0.11474(8) 0.0240(3) Uani d . 1 1 . .
    H H16 0.8941 1.1167 -0.1285 0.029 Uiso calc R 1 1 . .
    C C17 0.70253(13) 0.71503(10) 0.09513(7) 0.0183(2) Uani d . 1 1 . .
    C C18 0.65617(14) 0.61097(10) 0.05873(7) 0.0232(3) Uani d . 1 1 . .
    H H18 0.5536 0.6029 0.0296 0.028 Uiso calc R 1 1 . .
    C C19 0.75686(14) 0.51809(11) 0.06393(8) 0.0253(3) Uani d . 1 1 . .
    H H19 0.7220 0.4476 0.0385 0.030 Uiso calc R 1 1 . .
    C C20 0.90795(14) 0.52715(10) 0.10585(8) 0.0230(3) Uani d . 1 1 . .
    C C21 0.95452(14) 0.63162(11) 0.14195(8) 0.0239(3) Uani d . 1 1 . .
    H H21 1.0576 0.6403 0.1702 0.029 Uiso calc R 1 1 . .
    C C22 0.85309(14) 0.72368(10) 0.13750(8) 0.0218(3) Uani d . 1 1 . .
    H H22 0.8872 0.7938 0.1639 0.026 Uiso calc R 1 1 . .
    C C23 1.01741(15) 0.42637(11) 0.11254(9) 0.0319(3) Uani d . 1 1 . .
    H H23A 1.1244 0.4540 0.1171 0.038 Uiso calc R 1 1 . .
    H H23B 0.9930 0.3783 0.0628 0.038 Uiso calc R 1 1 . .
    H H23C 1.0059 0.3813 0.1621 0.038 Uiso calc R 1 1 . .
    H H1 0.6867(18) 1.0689(14) 0.2399(10) 0.045(5) Uiso d . 1 1 . .
loop_
    _atom_site_aniso_label
    _atom_site_aniso_U_11
    _atom_site_aniso_U_22
    _atom_site_aniso_U_33
    _atom_site_aniso_U_12
    _atom_site_aniso_U_13
    _atom_site_aniso_U_23
    O1 0.0220(4) 0.0226(5) 0.0270(5) -0.0030(3) 0.0040(4) 0.0034(3)
    N1 0.0233(5) 0.0206(5) 0.0197(5) -0.0025(4) 0.0054(4) -0.0022(4)
    C1 0.0162(5) 0.0199(6) 0.0208(6) 0.0016(4) 0.0033(5) 0.0012(5)
    C2 0.0160(5) 0.0189(6) 0.0192(6) 0.0008(4) 0.0023(4) 0.0015(4)
    C3 0.0175(5) 0.0181(6) 0.0185(6) -0.0013(4) 0.0024(5) 0.0007(4)
    C4 0.0171(5) 0.0194(6) 0.0208(6) 0.0011(4) 0.0034(5) 0.0026(5)
    C5 0.0175(5) 0.0212(6) 0.0208(6) 0.0023(4) 0.0033(5) 0.0019(5)
    C6 0.0252(6) 0.0265(7) 0.0209(7) -0.0007(5) 0.0075(5) 0.0002(5)
    C7 0.0220(6) 0.0233(6) 0.0237(7) 0.0015(4) 0.0066(5) 0.0044(5)
    C8 0.0176(5) 0.0199(6) 0.0232(6) 0.0032(4) 0.0019(5) 0.0058(5)
    C9 0.0206(6) 0.0179(6) 0.0262(7) 0.0000(4) 0.0036(5) -0.0021(5)
    C10 0.0205(6) 0.0177(6) 0.0313(7) -0.0003(4) 0.0071(5) 0.0033(5)
    C11 0.0170(5) 0.0198(6) 0.0233(6) 0.0030(4) 0.0037(5) 0.0044(5)
    C12 0.0162(5) 0.0204(6) 0.0196(6) 0.0025(4) 0.0023(5) 0.0030(4)
    C13 0.0222(6) 0.0237(6) 0.0217(6) -0.0018(5) 0.0015(5) 0.0007(5)
    C14 0.0271(6) 0.0273(6) 0.0202(6) 0.0007(5) 0.0020(5) -0.0009(5)
    C15 0.0257(6) 0.0310(7) 0.0221(7) 0.0059(5) 0.0077(5) 0.0059(5)
    C16 0.0232(6) 0.0238(6) 0.0264(7) 0.0029(5) 0.0086(5) 0.0072(5)
    C17 0.0195(5) 0.0201(6) 0.0163(6) -0.0023(4) 0.0060(5) 0.0015(4)
    C18 0.0199(6) 0.0244(6) 0.0249(7) -0.0032(5) 0.0020(5) -0.0024(5)
    C19 0.0270(6) 0.0213(6) 0.0284(7) -0.0025(5) 0.0066(5) -0.0043(5)
    C20 0.0239(6) 0.0240(6) 0.0228(6) 0.0016(5) 0.0090(5) 0.0013(5)
    C21 0.0189(6) 0.0261(6) 0.0261(7) -0.0015(5) 0.0016(5) 0.0030(5)
    C22 0.0225(6) 0.0208(6) 0.0222(6) -0.0029(4) 0.0033(5) -0.0011(5)
    C23 0.0312(7) 0.0278(7) 0.0376(8) 0.0055(5) 0.0081(6) -0.0010(6)
_geom_special_details
;
All e.s.d.'s (except the e.s.d. in the dihedral angle between two l.s. planes)
are estimated using the full covariance matrix. The cell e.s.d.'s are taken
into account individually in the estimation of e.s.d.'s in distances, angles
and torsion angles; correlations between e.s.d.'s in cell parameters are only
used when they are defined by crystal symmetry. An approximate (isotropic)
treatment of cell e.s.d.'s is used for estimating e.s.d.'s involving l.s.
planes.
;
loop_
    _geom_bond_atom_site_label_1
    _geom_bond_atom_site_label_2
    _geom_bond_site_symmetry_2
    _geom_bond_distance
    _geom_bond_publ_flag
    O1 C8 . 1.2366(14) ?
    N1 C5 . 1.3454(15) ?
    N1 C1 . 1.4039(16) ?
    N1 H1 . 0.902(17) ?
    C1 C2 . 1.3849(16) ?
    C1 C9 . 1.4156(15) ?
    C2 C12 . 1.4318(16) ?
    C2 C3 . 1.5338(15) ?
    C3 C4 . 1.5049(16) ?
    C3 C17 . 1.5301(15) ?
    C3 H3 . 1.0000 ?
    C4 C5 . 1.3571(16) ?
    C4 C8 . 1.4360(16) ?
    C5 C6 . 1.5002(16) ?
    C6 C7 . 1.5308(16) ?
    C6 H6A . 0.9900 ?
    C6 H6B . 0.9900 ?
    C7 C8 . 1.5257(17) ?
    C7 H7A . 0.9900 ?
    C7 H7B . 0.9900 ?
    C9 C10 . 1.3571(17) ?
    C9 H9 . 0.9500 ?
    C10 C11 . 1.4158(17) ?
    C10 H10 . 0.9500 ?
    C11 C16 . 1.4134(17) ?
    C11 C12 . 1.4245(15) ?
    C12 C13 . 1.4163(17) ?
    C13 C14 . 1.3700(17) ?
    C13 H13 . 0.9500 ?
    C14 C15 . 1.4097(17) ?
    C14 H14 . 0.9500 ?
    C15 C16 . 1.3601(18) ?
    C15 H15 . 0.9500 ?
    C16 H16 . 0.9500 ?
    C17 C18 . 1.3844(16) ?
    C17 C22 . 1.3889(17) ?
    C18 C19 . 1.3904(16) ?
    C18 H18 . 0.9500 ?
    C19 C20 . 1.3908(18) ?
    C19 H19 . 0.9500 ?
    C20 C21 . 1.3872(17) ?
    C20 C23 . 1.5093(16) ?
    C21 C22 . 1.3876(16) ?
    C21 H21 . 0.9500 ?
    C22 H22 . 0.9500 ?
    C23 H23A . 0.9800 ?
    C23 H23B . 0.9800 ?
    C23 H23C . 0.9800 ?
loop_
    _geom_angle_atom_site_label_1
    _geom_angle_atom_site_label_2
    _geom_angle_atom_site_label_3
    _geom_angle_site_symmetry_1
    _geom_angle_site_symmetry_3
    _geom_angle
    _geom_angle_publ_flag
    C5 N1 C1 . . 119.46(10) ?
    C5 N1 H1 . . 115.4(10) ?
    C1 N1 H1 . . 123.1(10) ?
    C2 C1 N1 . . 121.12(10) ?
    C2 C1 C9 . . 121.35(11) ?
    N1 C1 C9 . . 117.52(10) ?
    C1 C2 C12 . . 118.24(10) ?
    C1 C2 C3 . . 121.76(10) ?
    C12 C2 C3 . . 119.95(10) ?
    C4 C3 C17 . . 111.17(9) ?
    C4 C3 C2 . . 109.12(9) ?
    C17 C3 C2 . . 111.26(9) ?
    C4 C3 H3 . . 108.4 ?
    C17 C3 H3 . . 108.4 ?
    C2 C3 H3 . . 108.4 ?
    C5 C4 C8 . . 108.82(11) ?
    C5 C4 C3 . . 123.27(10) ?
    C8 C4 C3 . . 127.91(11) ?
    N1 C5 C4 . . 123.07(11) ?
    N1 C5 C6 . . 122.75(11) ?
    C4 C5 C6 . . 114.18(11) ?
    C5 C6 C7 . . 102.61(10) ?
    C5 C6 H6A . . 111.2 ?
    C7 C6 H6A . . 111.2 ?
    C5 C6 H6B . . 111.2 ?
    C7 C6 H6B . . 111.2 ?
    H6A C6 H6B . . 109.2 ?
    C8 C7 C6 . . 105.69(9) ?
    C8 C7 H7A . . 110.6 ?
    C6 C7 H7A . . 110.6 ?
    C8 C7 H7B . . 110.6 ?
    C6 C7 H7B . . 110.6 ?
    H7A C7 H7B . . 108.7 ?
    O1 C8 C4 . . 127.77(12) ?
    O1 C8 C7 . . 123.64(10) ?
    C4 C8 C7 . . 108.59(10) ?
    C10 C9 C1 . . 120.71(11) ?
    C10 C9 H9 . . 119.6 ?
    C1 C9 H9 . . 119.6 ?
    C9 C10 C11 . . 120.54(11) ?
    C9 C10 H10 . . 119.7 ?
    C11 C10 H10 . . 119.7 ?
    C16 C11 C10 . . 121.29(11) ?
    C16 C11 C12 . . 119.57(11) ?
    C10 C11 C12 . . 119.11(11) ?
    C13 C12 C11 . . 117.47(11) ?
    C13 C12 C2 . . 122.52(11) ?
    C11 C12 C2 . . 120.01(11) ?
    C14 C13 C12 . . 121.50(11) ?
    C14 C13 H13 . . 119.2 ?
    C12 C13 H13 . . 119.2 ?
    C13 C14 C15 . . 120.54(12) ?
    C13 C14 H14 . . 119.7 ?
    C15 C14 H14 . . 119.7 ?
    C16 C15 C14 . . 119.50(12) ?
    C16 C15 H15 . . 120.3 ?
    C14 C15 H15 . . 120.3 ?
    C15 C16 C11 . . 121.41(11) ?
    C15 C16 H16 . . 119.3 ?
    C11 C16 H16 . . 119.3 ?
    C18 C17 C22 . . 117.82(11) ?
    C18 C17 C3 . . 122.06(10) ?
    C22 C17 C3 . . 120.12(10) ?
    C17 C18 C19 . . 121.28(11) ?
    C17 C18 H18 . . 119.4 ?
    C19 C18 H18 . . 119.4 ?
    C18 C19 C20 . . 120.83(11) ?
    C18 C19 H19 . . 119.6 ?
    C20 C19 H19 . . 119.6 ?
    C21 C20 C19 . . 117.84(11) ?
    C21 C20 C23 . . 121.01(11) ?
    C19 C20 C23 . . 121.15(11) ?
    C20 C21 C22 . . 121.15(11) ?
    C20 C21 H21 . . 119.4 ?
    C22 C21 H21 . . 119.4 ?
    C21 C22 C17 . . 121.07(11) ?
    C21 C22 H22 . . 119.5 ?
    C17 C22 H22 . . 119.5 ?
    C20 C23 H23A . . 109.5 ?
    C20 C23 H23B . . 109.5 ?
    H23A C23 H23B . . 109.5 ?
    C20 C23 H23C . . 109.5 ?
    H23A C23 H23C . . 109.5 ?
    H23B C23 H23C . . 109.5 ?
loop_
    _geom_torsion_atom_site_label_1
    _geom_torsion_atom_site_label_2
    _geom_torsion_atom_site_label_3
    _geom_torsion_atom_site_label_4
    _geom_torsion_site_symmetry_1
    _geom_torsion_site_symmetry_2
    _geom_torsion_site_symmetry_3
    _geom_torsion_site_symmetry_4
    _geom_torsion
    _geom_torsion_publ_flag
    C5 N1 C1 C2 . . . . -8.76(16) ?
    C5 N1 C1 C9 . . . . 170.95(10) ?
    N1 C1 C2 C12 . . . . 179.22(10) ?
    C9 C1 C2 C12 . . . . -0.47(16) ?
    N1 C1 C2 C3 . . . . -3.34(16) ?
    C9 C1 C2 C3 . . . . 176.96(10) ?
    C1 C2 C3 C4 . . . . 13.56(14) ?
    C12 C2 C3 C4 . . . . -169.04(10) ?
    C1 C2 C3 C17 . . . . -109.46(12) ?
    C12 C2 C3 C17 . . . . 67.93(13) ?
    C17 C3 C4 C5 . . . . 109.07(12) ?
    C2 C3 C4 C5 . . . . -14.00(15) ?
    C17 C3 C4 C8 . . . . -70.90(14) ?
    C2 C3 C4 C8 . . . . 166.03(11) ?
    C1 N1 C5 C4 . . . . 8.74(17) ?
    C1 N1 C5 C6 . . . . -170.53(10) ?
    C8 C4 C5 N1 . . . . -176.27(10) ?
    C3 C4 C5 N1 . . . . 3.75(17) ?
    C8 C4 C5 C6 . . . . 3.06(14) ?
    C3 C4 C5 C6 . . . . -176.92(10) ?
    N1 C5 C6 C7 . . . . 175.76(10) ?
    C4 C5 C6 C7 . . . . -3.57(13) ?
    C5 C6 C7 C8 . . . . 2.56(12) ?
    C5 C4 C8 O1 . . . . 178.03(11) ?
    C3 C4 C8 O1 . . . . -2.0(2) ?
    C5 C4 C8 C7 . . . . -1.15(13) ?
    C3 C4 C8 C7 . . . . 178.82(11) ?
    C6 C7 C8 O1 . . . . 179.74(11) ?
    C6 C7 C8 C4 . . . . -1.04(12) ?
    C2 C1 C9 C10 . . . . 1.84(17) ?
    N1 C1 C9 C10 . . . . -177.87(10) ?
    C1 C9 C10 C11 . . . . -1.41(17) ?
    C9 C10 C11 C16 . . . . -178.39(11) ?
    C9 C10 C11 C12 . . . . -0.31(17) ?
    C16 C11 C12 C13 . . . . 0.79(16) ?
    C10 C11 C12 C13 . . . . -177.32(10) ?
    C16 C11 C12 C2 . . . . 179.77(10) ?
    C10 C11 C12 C2 . . . . 1.65(16) ?
    C1 C2 C12 C13 . . . . 177.68(10) ?
    C3 C2 C12 C13 . . . . 0.19(16) ?
    C1 C2 C12 C11 . . . . -1.24(16) ?
    C3 C2 C12 C11 . . . . -178.73(9) ?
    C11 C12 C13 C14 . . . . 0.08(17) ?
    C2 C12 C13 C14 . . . . -178.86(11) ?
    C12 C13 C14 C15 . . . . -0.67(18) ?
    C13 C14 C15 C16 . . . . 0.35(18) ?
    C14 C15 C16 C11 . . . . 0.55(18) ?
    C10 C11 C16 C15 . . . . 176.95(11) ?
    C12 C11 C16 C15 . . . . -1.12(17) ?
    C4 C3 C17 C18 . . . . 103.97(13) ?
    C2 C3 C17 C18 . . . . -134.18(11) ?
    C4 C3 C17 C22 . . . . -76.38(13) ?
    C2 C3 C17 C22 . . . . 45.46(15) ?
    C22 C17 C18 C19 . . . . -0.29(18) ?
    C3 C17 C18 C19 . . . . 179.36(11) ?
    C17 C18 C19 C20 . . . . -0.19(19) ?
    C18 C19 C20 C21 . . . . -0.13(19) ?
    C18 C19 C20 C23 . . . . 179.35(12) ?
    C19 C20 C21 C22 . . . . 0.94(18) ?
    C23 C20 C21 C22 . . . . -178.54(11) ?
    C20 C21 C22 C17 . . . . -1.46(19) ?
    C18 C17 C22 C21 . . . . 1.10(18) ?
    C3 C17 C22 C21 . . . . -178.56(11) ?
loop_
    _geom_hbond_atom_site_label_D
    _geom_hbond_atom_site_label_H
    _geom_hbond_atom_site_label_A
    _geom_hbond_site_symmetry_A
    _geom_hbond_distance_DH
    _geom_hbond_distance_HA
    _geom_hbond_distance_DA
    _geom_hbond_angle_DHA
    N1 H1 O1 2_655 0.902(17) 1.983(17) 2.8519(13) 161.2(14)
    C15 H15 Cg1 3_575 0.95 3.00 3.8110(15) 145.0
data_global
_journal_date_recd_electronic     2012-07-30
_journal_date_accepted     2012-08-13
_journal_name_full     'Acta Crystallographica, Section E'
_journal_year     2012
_journal_volume     68
_journal_issue      9
_journal_page_first     o2746
_journal_page_last     o2746
_journal_paper_category     QO
_journal_paper_doi     10.1107/S1600536812035659
_journal_coeditor_code     HG5239
_publ_contact_author_name     'Yang Cao'
_publ_contact_author_address
;
The First Affiliated Hospital of Nanjing Medical University
Nanjing 210029
People's Republic of China
;
_publ_contact_author_email     'ycs.bluespirit@gmail.com'
_publ_contact_author_fax     '+86-516-83403165'
_publ_contact_author_phone     '+86-516-83403165'
_publ_section_title
;\
11-(4-Methylphenyl)-8,9-dihydro-7<i>H</i>-benzo[<i>f</i>]cyclopenta[<i>b</i>]\
quinolin-10(11<i>H</i>)-one
;
loop_
    _publ_author_name
    _publ_author_footnote
    _publ_author_address
    'Yang, Cao' .
;
The First Affiliated Hospital of Nanjing Medical University
Nanjing 210029
People's Republic of China
;
