# Supplementary material for: 11-(4-Methyl­phen­yl)-8,9-dihydro-7H-benzo[f]cyclo­penta­[b]quinolin-10(11H)-one
Source: Acta Crystallogr Sect E Struct Rep Online. 2012 Aug 23;68(Pt 9):o2746. doi: 10.1107/S1600536812035659 (PMC3435758; doi:10.1107/S1600536812035659)
Supplement: Supplementary file 2 [file e-68-o2746-Isup2.hkl]

# 
# h,k,l, Fc-squared, Fo-squared, sigma(Fo-squared) and status flag 
# 
data_I
_shelx_title '  _m100516e' 
_shelx_refln_list_code          4 
_shelx_F_calc_maximum      163.70 
_exptl_crystal_F_000       688.00 
_reflns_d_resolution_high  0.7601 
 
loop_ 
 _symmetry_equiv_pos_as_xyz 
 'x, y, z' 
 '-x, y+1/2, -z+1/2' 
 '-x, -y, -z' 
 'x, -y-1/2, z-1/2' 
 
_cell_length_a     8.7270 
_cell_length_b    11.6820 
_cell_length_c    16.2400 
_cell_angle_alpha  90.000 
_cell_angle_beta   98.938 
_cell_angle_gamma  90.000 
 
_shelx_F_squared_multiplier     1.000 
 
loop_ 
 _refln_index_h 
 _refln_index_k 
 _refln_index_l 
 _refln_F_squared_calc 
 _refln_F_squared_meas 
 _refln_F_squared_sigma 
 _refln_observed_status 
   2   0   0     7472.95     8107.84    170.15 o 
   3   0   0      917.29      863.83      7.49 o 
   4   0   0       62.27       66.52      2.30 o 
   5   0   0       16.13       35.64      2.23 o 
   6   0   0      654.65      596.46     27.76 o 
   7   0   0      423.37      398.07     14.37 o 
   8   0   0      506.67      555.77     18.20 o 
   9   0   0       85.20       75.25      6.10 o 
  10   0   0       68.73       60.25      6.52 o 
  11   0   0       33.69       48.67      7.06 o 
   1   1   0     2091.58     2151.39     12.96 o 
   2   1   0      259.33      227.97      3.75 o 
   3   1   0      166.25      149.03      2.57 o 
   4   1   0     1705.34     1800.23     19.43 o 
   5   1   0      580.31      559.37      5.57 o 
   6   1   0      903.41      973.08     14.73 o 
   7   1   0      143.78      136.85      5.08 o 
   8   1   0       56.80       54.72      3.41 o 
   9   1   0       25.09       28.29      8.02 o 
  10   1   0        0.26        1.33      2.29 o 
  11   1   0       40.40       41.16      7.05 o 
   0   2   0     7098.12     7355.18     27.31 o 
   1   2   0     3171.98     3452.22     18.87 o 
   2   2   0     3713.98     3935.15     31.44 o 
   3   2   0      121.04      128.76      2.51 o 
   4   2   0     1572.08     1609.95     12.67 o 
   5   2   0      183.52      190.46      3.37 o 
   6   2   0      169.10      179.67      4.05 o 
   7   2   0      102.38       99.05      4.04 o 
   8   2   0       58.70       62.59      3.06 o 
   9   2   0       15.95       12.67      4.18 o 
  10   2   0       45.02       37.61     13.44 o 
  11   2   0       59.04       58.27      5.18 o 
   1   3   0      429.27      465.65      5.34 o 
   2   3   0     6435.40     6980.95     54.33 o 
   3   3   0     1458.05     1618.62     22.89 o 
   4   3   0      718.71      812.04     11.14 o 
   5   3   0     1092.65     1213.28     31.94 o 
   6   3   0        0.60        0.93      0.73 o 
   7   3   0        3.14        4.83      1.31 o 
   8   3   0       20.95       20.06      5.06 o 
   9   3   0        0.64        1.37      1.62 o 
  10   3   0      102.41       83.51      4.03 o 
  11   3   0       41.58       40.51     10.86 o 
   0   4   0       51.55       52.64      1.91 o 
   1   4   0        0.25        0.68      0.40 o 
   2   4   0     1137.91     1186.68      9.66 o 
   3   4   0      208.37      184.78      3.87 o 
   4   4   0      139.40      116.91      3.14 o 
   5   4   0      119.47       93.74      2.94 o 
   6   4   0      167.55      143.49      6.77 o 
   7   4   0      133.70      135.21      4.68 o 
   8   4   0        3.24        2.57      1.45 o 
   9   4   0        8.59        9.46      2.60 o 
  10   4   0       58.55       52.91      3.43 o 
   1   5   0      302.44      366.02      3.00 o 
   2   5   0      317.74      338.47      4.41 o 
   3   5   0       21.14       25.25      1.61 o 
   4   5   0        3.29        9.43      2.41 o 
   5   5   0      249.80      226.72      5.67 o 
   6   5   0       19.44       16.03      2.05 o 
   7   5   0       51.79       47.29      5.35 o 
   8   5   0        0.27        0.13      1.50 o 
   9   5   0        2.02        1.79      1.80 o 
  10   5   0        2.76        4.06      2.28 o 
   0   6   0      456.05      480.36      7.17 o 
   1   6   0      189.09      192.70      6.77 o 
   2   6   0      517.68      477.52      6.32 o 
   3   6   0      291.18      297.57      4.42 o 
   4   6   0       63.86       60.73      3.01 o 
   5   6   0       60.75       55.28      3.07 o 
   6   6   0      122.94      128.15      4.45 o 
   7   6   0      108.38      103.56      4.04 o 
   8   6   0        6.94        6.65      2.09 o 
   9   6   0       12.39        8.64      3.00 o 
  10   6   0        0.57        1.47      2.51 o 
   1   7   0       61.05       59.57      1.60 o 
   2   7   0      653.65      678.90      7.76 o 
   3   7   0        0.24        0.38      0.95 o 
   4   7   0      558.85      580.53      9.58 o 
   5   7   0      577.34      577.47     11.61 o 
   6   7   0       66.34       77.99      3.31 o 
   7   7   0       49.64       54.70      3.43 o 
   8   7   0        0.36        1.03      1.53 o 
   9   7   0      134.51      152.58      7.00 o 
  10   7   0        8.30        5.94      3.17 o 
   0   8   0      115.05      141.07      4.03 o 
   1   8   0      756.36      715.78     10.54 o 
   2   8   0      421.37      443.79      9.93 o 
   3   8   0        4.47        4.69      1.23 o 
   4   8   0       99.94       87.76      3.20 o 
   5   8   0       62.90       49.77      3.00 o 
   6   8   0        0.47        1.17      1.44 o 
   7   8   0       10.33       10.97      3.51 o 
   8   8   0       55.97       42.90      4.32 o 
   9   8   0       11.33        7.94      3.43 o 
   1   9   0        5.06        4.50      1.29 o 
   2   9   0      131.73      100.67      2.87 o 
   3   9   0        3.12        4.95      1.26 o 
   4   9   0      160.77      147.48      4.11 o 
   5   9   0       10.98        5.14      1.52 o 
   6   9   0       71.94       80.37      3.20 o 
   7   9   0       88.70       95.00      3.87 o 
   8   9   0      111.26       99.72      4.67 o 
   9   9   0      109.10      115.76      6.56 o 
   0  10   0       19.09       27.26     10.25 o 
   1  10   0       87.23       92.46      3.42 o 
   2  10   0        7.39        6.27      1.79 o 
   3  10   0      264.49      247.70      5.25 o 
   4  10   0       68.18       65.96      2.82 o 
   5  10   0        0.81        0.75      1.26 o 
   6  10   0        2.34        1.27      1.08 o 
   7  10   0       49.33       39.79      4.16 o 
   8  10   0       24.56       18.08     11.37 o 
   1  11   0      129.91      138.60      5.61 o 
   2  11   0      121.96      151.52      6.14 o 
   3  11   0       28.88       24.89      6.70 o 
   4  11   0       12.00       10.69      4.04 o 
   5  11   0       18.48       19.87      9.45 o 
   6  11   0       55.67       64.32      5.79 o 
   7  11   0      265.46      286.39      8.94 o 
   0  12   0       20.39       16.55      6.85 o 
   1  12   0      785.56      807.09     23.18 o 
   2  12   0      403.49      412.14     13.15 o 
   3  12   0      240.62      251.09      9.31 o 
   4  12   0        6.18        8.50      3.52 o 
   5  12   0       29.98       35.31      5.92 o 
   6  12   0       18.72       15.88     12.52 o 
   7  12   0        6.38        6.53      3.49 o 
   1  13   0      204.69      200.51      7.38 o 
   2  13   0      266.27      300.59      9.25 o 
   3  13   0       62.43       66.38      6.09 o 
   4  13   0      417.60      488.49     12.43 o 
   5  13   0        6.44        4.10      2.09 o 
   6  13   0       11.18        8.32      7.07 o 
   0  14   0       17.75       23.02     12.26 o 
   1  14   0        2.78        1.36      1.80 o 
   2  14   0        0.61        0.72      2.30 o 
   3  14   0      166.63      171.74      6.64 o 
   4  14   0      199.28      245.25      9.48 o 
   1  15   0      258.12      270.59      9.76 o 
   2  15   0       58.74       64.42      4.90 o 
 -11   1   1        1.29        2.72      1.93 o 
 -10   1   1        8.88        8.01      3.27 o 
  -9   1   1      110.27       94.37      4.80 o 
  -8   1   1      235.54      229.66      6.02 o 
  -7   1   1       31.12       38.49      2.53 o 
  -6   1   1      591.03      622.62     11.69 o 
  -5   1   1       10.54       17.42      1.56 o 
  -4   1   1      173.25      155.56      4.32 o 
  -3   1   1     2036.82     2165.22     17.68 o 
  -2   1   1      465.92      432.10      3.75 o 
  -1   1   1      330.33      331.76      1.74 o 
   0   1   1     4794.53     5135.59     22.04 o 
   1   1   1     1013.61      942.64      7.92 o 
   2   1   1    26340.21    28883.37   1347.76 o 
   3   1   1      375.38      327.95      2.83 o 
   4   1   1       82.66       87.58      2.21 o 
   5   1   1        3.77        1.28      0.54 o 
   6   1   1       60.09       65.28      2.35 o 
   7   1   1      760.83      783.96     14.05 o 
   8   1   1      793.70      794.17     16.04 o 
   9   1   1      123.83      113.17      7.22 o 
  10   1   1      307.72      318.83     10.36 o 
  11   1   1       27.51       16.32      9.56 o 
 -11   2   1       21.22       15.40     11.01 o 
 -10   2   1       88.11       80.10      4.76 o 
  -9   2   1       21.27       20.71      6.09 o 
  -8   2   1       35.25       35.09      4.65 o 
  -7   2   1        3.92        4.49      1.33 o 
  -6   2   1      769.29      798.03     15.53 o 
  -5   2   1      549.11      540.85      6.62 o 
  -4   2   1      614.29      569.92      8.97 o 
  -3   2   1     1970.83     2159.21     22.42 o 
  -2   2   1       13.69        8.77      0.78 o 
  -1   2   1     5158.15     5486.55     22.17 o 
   0   2   1       43.13       51.63      1.26 o 
   1   2   1     2017.20     2123.73     10.86 o 
   2   2   1    26797.78    31549.88   1041.14 o 
   3   2   1      448.04      461.98      3.49 o 
   4   2   1      367.71      344.15      3.56 o 
   5   2   1        2.56        2.57      0.98 o 
   6   2   1       98.35       95.17      3.41 o 
   7   2   1      714.56      699.43     22.21 o 
   8   2   1        7.48        6.30      1.86 o 
   9   2   1       49.27       41.41      4.16 o 
  10   2   1       87.82       91.69      5.07 o 
  11   2   1       98.14       87.06      5.68 o 
 -11   3   1        6.98        3.97      4.36 o 
 -10   3   1      158.16      157.95      5.43 o 
  -9   3   1       12.64       12.12      4.14 o 
  -8   3   1      779.72      786.37     16.65 o 
  -7   3   1        0.09        1.22      0.97 o 
  -6   3   1     1242.70     1294.27     27.56 o 
  -5   3   1       82.95      105.80      2.69 o 
  -4   3   1     2295.34     2552.49     43.64 o 
  -3   3   1     2018.44     2147.18     32.85 o 
  -2   3   1      596.17      507.93      4.44 o 
  -1   3   1      134.25      118.23      2.13 o 
   0   3   1       17.28       14.15      0.94 o 
   1   3   1      433.18      392.40      3.61 o 
   2   3   1     3340.90     3723.38     32.19 o 
   3   3   1      197.21      197.66      3.15 o 
   4   3   1     1079.97     1103.12     14.68 o 
   5   3   1      105.05       98.93      2.95 o 
   6   3   1       24.45       22.21      3.74 o 
   7   3   1        7.44        6.45      2.04 o 
   8   3   1      192.24      188.33      5.49 o 
   9   3   1      122.79      116.02      5.17 o 
  10   3   1       53.11       63.54      8.60 o 
  11   3   1        5.60        3.40      2.42 o 
 -11   4   1       34.78       25.49     13.23 o 
 -10   4   1       56.12       56.30      4.70 o 
  -9   4   1       13.31       13.05      4.34 o 
  -8   4   1      175.90      183.15      6.23 o 
  -7   4   1        8.33        6.16      1.58 o 
  -6   4   1       29.82       18.94      2.46 o 
  -5   4   1      111.38      122.56      3.53 o 
  -4   4   1      384.95      427.16      4.92 o 
  -3   4   1      106.65      137.85      3.13 o 
  -2   4   1        1.78        1.70      0.65 o 
  -1   4   1      296.45      292.00      5.61 o 
   0   4   1      706.55      691.03      8.47 o 
   1   4   1      921.21      955.46      5.56 o 
   2   4   1        0.71        0.74      0.62 o 
   3   4   1     1476.55     1633.12     18.56 o 
   4   4   1      326.28      328.62      7.98 o 
   5   4   1       96.24       94.05      3.49 o 
   6   4   1     1647.23     1608.49     27.94 o 
   7   4   1        3.25        5.56      1.74 o 
   8   4   1        3.68        4.66      3.43 o 
   9   4   1       17.49       16.32      4.94 o 
  10   4   1       52.98       54.25      6.10 o 
 -10   5   1       32.20       32.78      5.22 o 
  -9   5   1      117.07      116.00      5.06 o 
  -8   5   1       98.93       94.46      4.03 o 
  -7   5   1       50.48       51.78      3.05 o 
  -6   5   1        3.06        3.47      1.29 o 
  -5   5   1      435.59      418.95      7.71 o 
  -4   5   1     1056.31     1120.67     14.30 o 
  -3   5   1      574.85      593.95      5.80 o 
  -2   5   1     3850.45     4325.80    116.93 o 
  -1   5   1       72.97       74.10      1.79 o 
   0   5   1       89.06      103.13      2.64 o 
   1   5   1      281.89      331.49      3.98 o 
   2   5   1      225.74      217.37      3.80 o 
   3   5   1        6.06        2.71      0.90 o 
   4   5   1     1592.51     1659.02     17.82 o 
   5   5   1       16.47       30.82      5.16 o 
   6   5   1       12.93       10.48      2.07 o 
   7   5   1        9.98       11.79      2.56 o 
   8   5   1       70.37       76.61      3.78 o 
   9   5   1      119.55      122.94      4.99 o 
  10   5   1        4.75        4.00      1.70 o 
 -10   6   1        2.43        1.72      2.07 o 
  -9   6   1        1.08        1.35      1.10 o 
  -8   6   1       12.16        9.97      2.88 o 
  -7   6   1       97.53       98.12      4.16 o 
  -6   6   1       37.86       44.44      3.34 o 
  -5   6   1       45.28       44.75      2.96 o 
  -4   6   1        0.82        3.14      1.50 o 
  -3   6   1       51.56       63.61      2.22 o 
  -2   6   1        7.50        9.85      1.67 o 
  -1   6   1      178.28      200.33      2.71 o 
   0   6   1      146.07      171.48      4.23 o 
   1   6   1        1.49        0.62      0.40 o 
   2   6   1     1190.92     1319.36      9.26 o 
   3   6   1      298.92      275.73      6.46 o 
   4   6   1      114.71      114.98      4.06 o 
   5   6   1      651.90      677.14     11.62 o 
   6   6   1      638.91      629.43     10.75 o 
   7   6   1        4.70        4.11      1.60 o 
   8   6   1        4.75        3.85      1.24 o 
   9   6   1       39.27       41.28      3.26 o 
  10   6   1        0.42        1.17      1.54 o 
 -10   7   1       60.03       69.14      5.24 o 
  -9   7   1        1.27        1.11      1.32 o 
  -8   7   1        1.28        2.88      1.93 o 
  -7   7   1       22.32       38.34      6.49 o 
  -6   7   1      670.56      627.30     12.51 o 
  -5   7   1       61.65       63.98      3.51 o 
  -4   7   1      136.50      143.79      5.19 o 
  -3   7   1       16.22       27.17      2.91 o 
  -2   7   1       42.47       37.66      1.68 o 
  -1   7   1       30.28       27.63      1.04 o 
   0   7   1      127.95      142.77      3.19 o 
   1   7   1       16.00       20.74      1.23 o 
   2   7   1       11.75       18.19      1.20 o 
   3   7   1       59.34       61.34      2.21 o 
   4   7   1        1.21        3.43      1.10 o 
   5   7   1      395.03      410.37      9.45 o 
   6   7   1        4.74        3.38      1.40 o 
   7   7   1      234.83      228.19      6.94 o 
   8   7   1        0.62        1.89      1.71 o 
   9   7   1       40.97       50.13      4.07 o 
  10   7   1        1.12        2.71      2.02 o 
  -9   8   1        1.10        1.04      2.00 o 
  -8   8   1       80.92       83.30      4.41 o 
  -7   8   1       79.59       77.09      4.22 o 
  -6   8   1        0.31        0.22      1.68 o 
  -5   8   1        6.49        2.24      1.62 o 
  -4   8   1       25.47       19.88      3.04 o 
  -3   8   1       77.16       62.17      2.52 o 
  -2   8   1      296.88      284.44      4.32 o 
  -1   8   1       46.39       50.27      1.58 o 
   0   8   1      401.20      397.60      7.10 o 
   1   8   1       13.47       12.54      2.76 o 
   2   8   1      199.18      167.56      3.36 o 
   3   8   1      217.77      216.80      4.04 o 
   4   8   1       18.21       16.15      2.35 o 
   5   8   1       36.44       29.04      2.29 o 
   6   8   1      183.27      170.42      5.16 o 
   7   8   1       51.08       50.94      4.32 o 
   8   8   1        1.93        3.22      1.70 o 
   9   8   1       10.08       11.68      5.04 o 
  -9   9   1       85.20       80.46      5.47 o 
  -8   9   1        6.04        3.17      1.54 o 
  -7   9   1       34.36       30.84      3.34 o 
  -6   9   1       68.64       59.16      3.27 o 
  -5   9   1      311.79      316.88      7.93 o 
  -4   9   1        9.88       15.22      3.85 o 
  -3   9   1      196.84      216.33      5.24 o 
  -2   9   1        1.76        2.20      0.64 o 
  -1   9   1       61.07       57.91      3.17 o 
   0   9   1      546.93      510.95     11.93 o 
   1   9   1       21.93       20.94      2.45 o 
   2   9   1      462.80      455.93     11.99 o 
   3   9   1      542.39      508.47      9.79 o 
   4   9   1       13.88       17.56      2.11 o 
   5   9   1        0.20        1.05      1.08 o 
   6   9   1        6.97        6.41      1.72 o 
   7   9   1       37.08       51.53     11.14 o 
   8   9   1       14.40       10.60      5.11 o 
   9   9   1       60.75       58.98      4.25 o 
  -8  10   1        0.03        1.88      1.92 o 
  -7  10   1      100.11      102.22      4.41 o 
  -6  10   1        1.57        2.08      0.98 o 
  -5  10   1       63.54       58.04      2.82 o 
  -4  10   1       79.16       66.32      2.70 o 
  -3  10   1        1.46        5.35      1.60 o 
  -2  10   1       30.73       28.86      4.01 o 
  -1  10   1     1500.00     1628.60     23.86 o 
   0  10   1     2204.49     2301.62     27.04 o 
   1  10   1     1885.13     1894.65     31.77 o 
   2  10   1       49.41       49.32      3.30 o 
   3  10   1       28.04       25.74      2.02 o 
   4  10   1       34.40       43.55      3.17 o 
   5  10   1        0.04        1.51      1.02 o 
   6  10   1       17.93       24.15      4.86 o 
   7  10   1        3.46        5.00      2.68 o 
   8  10   1       20.47       17.09      7.22 o 
  -7  11   1       61.69       50.67      5.23 o 
  -6  11   1        5.52       17.02     12.97 o 
  -5  11   1       26.24       30.22      3.79 o 
  -4  11   1       29.86       22.57      6.83 o 
  -3  11   1       12.07       12.57      3.23 o 
  -2  11   1      333.92      334.57     10.18 o 
  -1  11   1      887.37      948.79     22.51 o 
   0  11   1       93.80      103.09      6.37 o 
   1  11   1      763.08      786.03     18.47 o 
   2  11   1       32.13       36.18      7.79 o 
   3  11   1      126.20      121.56      4.56 o 
   4  11   1        0.46        1.58      1.32 o 
   5  11   1       73.57       73.30      3.79 o 
   6  11   1      112.56      134.22      7.98 o 
   7  11   1      145.38      182.09      7.29 o 
  -7  12   1       17.36       30.00      6.79 o 
  -6  12   1        4.79        2.52      2.77 o 
  -5  12   1       27.12       12.00      6.31 o 
  -4  12   1      167.33      167.24      6.61 o 
  -3  12   1      277.75      271.16      9.85 o 
  -2  12   1       18.57       20.11      6.42 o 
  -1  12   1       71.59       71.82      7.78 o 
   0  12   1      348.31      359.17     11.76 o 
   1  12   1      604.36      633.76     18.23 o 
   2  12   1       26.87       32.32      8.31 o 
   3  12   1      357.28      338.23     12.07 o 
   4  12   1      174.63      196.02      6.87 o 
   5  12   1       40.76       37.53      5.95 o 
   6  12   1      134.47      144.43      7.63 o 
  -6  13   1        1.09        1.74      1.91 o 
  -5  13   1      426.90      474.47     11.10 o 
  -4  13   1       19.50       15.77     10.12 o 
  -3  13   1      348.14      344.92      9.68 o 
  -2  13   1        4.39        3.59      2.00 o 
  -1  13   1      237.04      256.98      8.06 o 
   0  13   1        6.89        5.73      2.49 o 
   1  13   1       95.14      103.23      5.18 o 
   2  13   1        0.68        1.16      1.78 o 
   3  13   1      561.57      624.68     14.32 o 
   4  13   1        2.93        2.66      2.81 o 
   5  13   1      188.14      196.95     11.09 o 
  -4  14   1        6.42        4.76      2.51 o 
  -3  14   1       14.89       10.20      5.41 o 
  -2  14   1      292.32      309.59     10.91 o 
  -1  14   1      111.75      106.94      6.14 o 
   0  14   1        4.69        3.76      1.94 o 
   1  14   1       12.46        7.23      4.35 o 
   2  14   1       13.17       16.16      6.79 o 
   3  14   1       54.82       48.36      4.26 o 
   4  14   1      155.47      162.64      7.96 o 
  -2  15   1       33.12       40.75      7.22 o 
  -1  15   1       76.61       86.59      5.70 o 
   0  15   1       21.60       17.30      9.12 o 
   1  15   1       27.91       28.59      6.00 o 
   2  15   1      126.01      134.74      7.52 o 
 -11   0   2        6.48        5.21      5.07 o 
  -9   0   2       86.97       87.45      6.18 o 
  -8   0   2        0.91        1.38      2.53 o 
  -7   0   2        0.00        1.58      2.29 o 
  -6   0   2      612.97      664.03     22.34 o 
  -5   0   2      791.17      796.98      9.00 o 
  -4   0   2        6.76        6.71      1.64 o 
  -3   0   2      319.40      275.29      6.53 o 
  -2   0   2     5001.40     5603.94     20.33 o 
  -1   0   2      173.51      162.68      4.05 o 
   0   0   2       30.25       23.18      1.00 o 
   2   0   2    10474.48    11632.77    313.79 o 
   3   0   2      756.15      858.06      8.33 o 
   4   0   2      906.25      992.94     12.95 o 
   5   0   2       10.79        8.96      1.41 o 
   6   0   2       18.57       11.58      2.24 o 
   7   0   2        1.45        1.97      1.08 o 
   8   0   2       10.58       13.30      6.44 o 
   9   0   2      103.56      105.58      7.65 o 
  10   0   2       54.22       52.34     27.02 o 
  11   0   2       80.55       85.89     10.94 o 
 -11   1   2       43.63       46.06      6.18 o 
 -10   1   2       12.83        8.37      4.35 o 
  -9   1   2       48.69       51.28      4.44 o 
  -8   1   2        1.25        2.69      3.68 o 
  -7   1   2       43.68       37.08      4.28 o 
  -6   1   2       57.88       58.06      3.17 o 
  -5   1   2      269.15      253.00      3.84 o 
  -4   1   2      175.47      162.09      3.11 o 
  -3   1   2      642.55      634.28      5.67 o 
  -2   1   2     3614.67     3885.49     11.95 o 
  -1   1   2      129.79      116.88      2.19 o 
   0   1   2     4321.71     4797.58     18.21 o 
   1   1   2     4034.78     4373.55     88.15 o 
   2   1   2    11973.57    13267.54    219.17 o 
   3   1   2       74.57       72.77      3.17 o 
   4   1   2     3651.41     4115.77     43.55 o 
   5   1   2        0.87        1.30      0.78 o 
   6   1   2        0.16        2.21      0.76 o 
   7   1   2       63.23       55.25      3.80 o 
   8   1   2       44.31       42.46      3.51 o 
   9   1   2       81.65       78.46      5.34 o 
  10   1   2      327.32      316.13     12.96 o 
  11   1   2       20.79       16.57      8.99 o 
 -11   2   2      153.41      166.82      8.85 o 
 -10   2   2       74.95       64.04      4.24 o 
  -9   2   2       30.35       30.31      3.11 o 
  -8   2   2      578.77      571.52     12.99 o 
  -7   2   2      157.34      162.80      5.15 o 
  -6   2   2      188.97      188.08      4.60 o 
  -5   2   2        7.98       12.41      2.24 o 
  -4   2   2     2080.74     2113.58     22.50 o 
  -3   2   2      292.67      307.25      2.85 o 
  -2   2   2     1259.01     1204.70      8.70 o 
  -1   2   2        5.78        6.54      0.57 o 
   0   2   2     1592.81     1765.72     12.20 o 
   1   2   2      195.82      183.86      3.61 o 
   2   2   2     5692.94     6188.03     59.64 o 
   3   2   2      152.80      165.10      3.07 o 
   4   2   2     2422.52     2514.35     21.20 o 
   5   2   2      448.05      463.45      5.33 o 
   6   2   2      280.37      298.16      6.77 o 
   7   2   2      110.06       94.97      4.54 o 
   8   2   2      183.93      170.29      5.22 o 
   9   2   2       11.11       11.67      4.07 o 
  10   2   2        3.35        2.73      2.33 o 
  11   2   2        6.28        7.65      5.30 o 
 -11   3   2        7.12        6.32      2.73 o 
 -10   3   2      129.43      122.05      4.54 o 
  -9   3   2      256.07      261.11      8.01 o 
  -8   3   2      174.85      172.72      5.22 o 
  -7   3   2      213.51      187.30      5.84 o 
  -6   3   2      379.85      373.71      7.18 o 
  -5   3   2      230.20      208.48      3.20 o 
  -4   3   2      978.64     1140.34     11.09 o 
  -3   3   2      431.04      409.97      3.37 o 
  -2   3   2       15.41       15.74      0.77 o 
  -1   3   2       91.46       91.67      1.77 o 
   0   3   2     2966.48     3057.27     15.61 o 
   1   3   2      166.28      164.17      3.25 o 
   2   3   2      408.07      445.26      4.53 o 
   3   3   2     1135.73     1209.18     14.21 o 
   4   3   2     5366.67     6118.04     85.45 o 
   5   3   2        8.09        9.42      1.82 o 
   6   3   2        4.73        7.68      1.91 o 
   7   3   2      165.94      162.07      5.58 o 
   8   3   2       12.63       16.50      4.33 o 
   9   3   2        5.24        7.30      2.73 o 
  10   3   2       94.46       94.44      6.62 o 
 -11   4   2        2.19        5.20      3.37 o 
 -10   4   2       27.92       23.98      8.71 o 
  -9   4   2       32.79       38.13      5.88 o 
  -8   4   2       49.44       45.56      3.57 o 
  -7   4   2      113.09      124.14     10.28 o 
  -6   4   2       94.82       92.64      3.88 o 
  -5   4   2       33.42       32.34      3.36 o 
  -4   4   2      253.48      277.61      3.70 o 
  -3   4   2      293.83      290.42      3.16 o 
  -2   4   2      557.25      586.71      4.41 o 
  -1   4   2      339.30      366.56      3.93 o 
   0   4   2      647.20      615.33      4.94 o 
   1   4   2     1172.71     1253.44     13.32 o 
   2   4   2        3.71        2.93      0.73 o 
   3   4   2     1182.22     1285.66      9.48 o 
   4   4   2     4260.05     4719.58     78.12 o 
   5   4   2        6.02        5.80      1.50 o 
   6   4   2     2581.80     2548.84     48.00 o 
   7   4   2      510.07      505.49     10.46 o 
   8   4   2      326.28      325.22      9.74 o 
   9   4   2        9.05        7.24      2.88 o 
  10   4   2        0.46        1.12      2.75 o 
 -10   5   2        0.08        1.24      1.61 o 
  -9   5   2       93.04       75.19      4.70 o 
  -8   5   2        3.17        3.47      1.30 o 
  -7   5   2      240.01      235.09      6.25 o 
  -6   5   2      518.36      502.48     11.16 o 
  -5   5   2       24.28       21.99      2.51 o 
  -4   5   2        5.89       15.92      3.18 o 
  -3   5   2      678.66      744.45      8.59 o 
  -2   5   2     1996.12     2343.13     34.63 o 
  -1   5   2      214.79      213.16      2.77 o 
   0   5   2      279.60      268.09      4.87 o 
   1   5   2      107.86      115.71      2.95 o 
   2   5   2     2310.93     2673.41     37.91 o 
   3   5   2       20.30       21.60      1.46 o 
   4   5   2      812.27      838.04      9.99 o 
   5   5   2      316.69      314.49      7.42 o 
   6   5   2      117.12      114.28      3.53 o 
   7   5   2      177.67      174.06      5.37 o 
   8   5   2       85.70       80.44      4.98 o 
   9   5   2       23.19       16.70      4.86 o 
  10   5   2       29.97       16.38      7.46 o 
 -10   6   2       63.51       54.01      4.68 o 
  -9   6   2       12.74       11.89      5.18 o 
  -8   6   2       39.24       34.11      3.70 o 
  -7   6   2      151.05      134.30      4.45 o 
  -6   6   2      150.99      161.65      5.04 o 
  -5   6   2      315.07      326.34      7.50 o 
  -4   6   2      302.47      275.05      6.27 o 
  -3   6   2     2099.85     2353.60     35.40 o 
  -2   6   2      375.51      373.36      3.98 o 
  -1   6   2        5.29        4.52      0.61 o 
   0   6   2      325.41      365.43      4.78 o 
   1   6   2        0.15        1.27      0.47 o 
   2   6   2      465.62      548.40      7.93 o 
   3   6   2      122.60      107.05      2.81 o 
   4   6   2        1.03        1.11      1.13 o 
   5   6   2     1238.34     1327.32     21.72 o 
   6   6   2      499.55      531.70     20.47 o 
   7   6   2        3.46        3.04      1.63 o 
   8   6   2       96.76       87.36      4.03 o 
   9   6   2        0.03        1.39      1.24 o 
  10   6   2        0.22        2.05      1.45 o 
 -10   7   2        0.08        1.06      1.37 o 
  -9   7   2       49.76       53.60      5.67 o 
  -8   7   2      251.47      238.22      6.52 o 
  -7   7   2      427.28      404.01     11.42 o 
  -6   7   2       11.37       17.14      3.99 o 
  -5   7   2       33.31       27.30      6.04 o 
  -4   7   2       66.38       49.86      3.10 o 
  -3   7   2      116.33      163.26      4.45 o 
  -2   7   2       82.21       98.64      2.60 o 
  -1   7   2      115.13      106.58      3.10 o 
   0   7   2      472.01      533.60      7.02 o 
   1   7   2      162.69      169.86      3.80 o 
   2   7   2      172.91      131.94      2.26 o 
   3   7   2      301.99      330.70      8.46 o 
   4   7   2       96.27      117.72      8.90 o 
   5   7   2       97.89       85.88      3.31 o 
   6   7   2       10.57       10.92      2.58 o 
   7   7   2        0.37        1.66      1.30 o 
   8   7   2       10.15        8.88      2.64 o 
   9   7   2        0.22        2.49      1.51 o 
  -9   8   2      148.50      178.17      6.80 o 
  -8   8   2      105.53      110.19      4.28 o 
  -7   8   2      593.53      654.22     16.87 o 
  -6   8   2       54.70       66.94      3.23 o 
  -5   8   2      419.32      449.03      7.71 o 
  -4   8   2      306.03      283.38      6.83 o 
  -3   8   2       64.88       78.70      2.90 o 
  -2   8   2       82.18       68.39      2.06 o 
  -1   8   2      853.29      898.69     12.31 o 
   0   8   2       60.56       65.95      2.95 o 
   1   8   2      157.17      140.23      4.24 o 
   2   8   2      689.38      676.11     13.96 o 
   3   8   2      328.60      302.68      5.15 o 
   4   8   2        3.51        8.35      2.20 o 
   5   8   2        3.32        4.36      1.55 o 
   6   8   2      238.83      257.83      7.69 o 
   7   8   2       51.27       49.68      6.48 o 
   8   8   2        3.62        6.89      2.81 o 
   9   8   2       91.72      109.53      5.11 o 
  -9   9   2        0.81        2.51      1.80 o 
  -8   9   2       13.23       12.52      5.05 o 
  -7   9   2      209.27      179.01      5.27 o 
  -6   9   2      231.26      217.56      7.00 o 
  -5   9   2      280.56      293.12      8.44 o 
  -4   9   2      123.41      106.82      3.32 o 
  -3   9   2      113.17      107.12      3.53 o 
  -2   9   2      599.43      549.40     11.69 o 
  -1   9   2      108.22      114.51      3.75 o 
   0   9   2       78.17       69.77      3.15 o 
   1   9   2     1089.68     1103.64     24.79 o 
   2   9   2     1087.24      993.74     45.15 o 
   3   9   2      345.24      337.61      5.99 o 
   4   9   2       14.17       14.90      3.50 o 
   5   9   2        8.41        5.27      1.84 o 
   6   9   2        4.60        5.11      2.28 o 
   7   9   2        6.04        5.73      2.13 o 
   8   9   2       90.03      118.86      4.67 o 
  -8  10   2       26.35       17.45      8.74 o 
  -7  10   2       19.03       12.19      4.81 o 
  -6  10   2        4.17        2.81      1.54 o 
  -5  10   2       99.22       90.92      3.63 o 
  -4  10   2        1.89        1.96      1.03 o 
  -3  10   2       35.78       38.91      2.21 o 
  -2  10   2      102.74       97.75      3.47 o 
  -1  10   2      905.78      919.59     16.79 o 
   0  10   2       18.50       39.93     15.18 o 
   1  10   2      755.42      806.54     11.64 o 
   2  10   2       91.43       86.91      3.47 o 
   3  10   2      427.79      433.37     10.33 o 
   4  10   2        0.57        0.82      2.12 o 
   5  10   2        0.64        1.20      1.60 o 
   6  10   2       62.96       66.04      5.06 o 
   7  10   2        2.53        1.46      2.12 o 
   8  10   2      113.73      127.26      7.21 o 
  -8  11   2        0.21       -0.39      3.11 o 
  -7  11   2       25.31       19.70     16.55 o 
  -6  11   2       23.94       28.72      3.22 o 
  -5  11   2        3.60        2.68      1.63 o 
  -4  11   2        2.70        2.17      1.85 o 
  -3  11   2      333.57      363.97     11.27 o 
  -2  11   2       10.11       11.98      3.32 o 
  -1  11   2       19.11       24.11      7.56 o 
   0  11   2        7.52        9.99      2.47 o 
   1  11   2      173.60      171.41      5.43 o 
   2  11   2      237.96      237.79      8.17 o 
   3  11   2        2.82        3.72      1.97 o 
   4  11   2        4.02        6.20      2.86 o 
   5  11   2      123.18      117.80      4.54 o 
   6  11   2        3.83        6.80      2.80 o 
   7  11   2        0.37        1.50      1.92 o 
  -7  12   2        0.21        0.84      3.63 o 
  -6  12   2        0.23        1.04      1.24 o 
  -5  12   2        8.49        5.51      3.55 o 
  -4  12   2      175.97      184.22      6.97 o 
  -3  12   2      109.68      111.12      6.02 o 
  -2  12   2       35.23       49.53      7.08 o 
  -1  12   2       13.34       14.27      3.32 o 
   0  12   2      406.66      421.63     13.58 o 
   1  12   2      207.78      208.68      8.63 o 
   2  12   2       38.07       37.24     10.29 o 
   3  12   2        8.38        8.72      3.71 o 
   4  12   2       53.87       50.96      5.86 o 
   5  12   2        3.92        4.38      3.47 o 
   6  12   2       88.19      101.47      6.75 o 
  -6  13   2        0.03       -1.03      4.10 o 
  -5  13   2        4.99        4.56      3.29 o 
  -4  13   2       13.13       14.45      6.91 o 
  -3  13   2       39.85       25.49     11.39 o 
  -2  13   2        3.21        4.46      2.93 o 
  -1  13   2        1.30        1.66      1.59 o 
   0  13   2        0.00        1.19      2.33 o 
   1  13   2      181.68      204.62      7.55 o 
   2  13   2       23.58       24.64      9.33 o 
   3  13   2       61.55       76.10      4.98 o 
   4  13   2       50.16       38.34      6.29 o 
   5  13   2       39.45       40.04      4.96 o 
  -4  14   2       19.97       14.34      7.96 o 
  -3  14   2      146.67      170.46      6.43 o 
  -2  14   2       41.65       49.98      5.72 o 
  -1  14   2        4.73        3.79      2.34 o 
   0  14   2       10.24       10.51      4.33 o 
   1  14   2       21.50       26.55     10.40 o 
   2  14   2        9.13       10.47      4.69 o 
   3  14   2       23.77       11.42      5.88 o 
   4  14   2        1.96        4.89      3.24 o 
  -2  15   2       38.96       34.30      5.98 o 
  -1  15   2       89.28      100.72      6.62 o 
   0  15   2       11.00       11.61      4.41 o 
   1  15   2        0.02        2.05      1.98 o 
   2  15   2      102.43      113.96      6.35 o 
 -11   1   3      132.17      136.16     12.06 o 
 -10   1   3       30.95       25.74      4.22 o 
  -9   1   3       17.98       17.81      6.73 o 
  -8   1   3       17.87       17.66      4.56 o 
  -7   1   3       97.66      103.06      4.47 o 
  -6   1   3       16.39       20.02      2.36 o 
  -5   1   3        0.80        0.39      0.60 o 
  -4   1   3      217.93      194.96      3.10 o 
  -3   1   3      130.82      129.82      2.29 o 
  -2   1   3     2286.23     2470.14     27.90 o 
  -1   1   3     5883.81     6386.18     31.07 o 
   0   1   3       18.27       17.33      0.65 o 
   1   1   3      505.53      493.17      6.31 o 
   2   1   3     1857.78     1742.90     24.27 o 
   3   1   3       23.08       21.36      1.53 o 
   4   1   3      149.74      162.84      4.49 o 
   5   1   3        3.88        7.67      1.18 o 
   6   1   3      103.39       95.68      3.98 o 
   7   1   3       41.75       53.87      3.65 o 
   8   1   3      253.54      205.42     19.16 o 
   9   1   3       71.50       72.07      5.25 o 
  10   1   3       10.35       10.25      3.81 o 
 -11   2   3       44.82       44.70      7.08 o 
 -10   2   3       23.13       23.45      9.49 o 
  -9   2   3        0.06        1.81      2.23 o 
  -8   2   3      315.73      293.57      6.96 o 
  -7   2   3       37.83       30.84      3.31 o 
  -6   2   3        7.30        6.63      1.60 o 
  -5   2   3      488.24      458.99      5.47 o 
  -4   2   3      590.47      596.65      4.86 o 
  -3   2   3        1.54        3.06      0.62 o 
  -2   2   3     3351.50     3608.05     21.11 o 
  -1   2   3       14.18       15.43      0.59 o 
   0   2   3     4321.86     4711.16     13.65 o 
   1   2   3     3555.55     3801.02     58.06 o 
   2   2   3       68.86       64.79      2.00 o 
   3   2   3      113.52      123.88      3.16 o 
   4   2   3      880.68     1000.31     10.48 o 
   5   2   3        1.21        0.49      0.45 o 
   6   2   3       69.49       76.77      2.96 o 
   7   2   3        6.98        6.92      1.90 o 
   8   2   3        3.13        3.47      1.65 o 
   9   2   3       58.67       62.95      8.62 o 
  10   2   3       54.98       57.29      6.17 o 
 -11   3   3        6.80        4.41      2.58 o 
 -10   3   3       83.68       78.37      5.64 o 
  -9   3   3        0.49        1.81      1.03 o 
  -8   3   3        4.31        4.45      1.23 o 
  -7   3   3      325.98      328.13      7.77 o 
  -6   3   3       19.78       17.23      3.54 o 
  -5   3   3        8.80       11.65      3.25 o 
  -4   3   3       80.25       96.50      3.13 o 
  -3   3   3      111.86      112.55      2.31 o 
  -2   3   3     1382.59     1507.89      9.21 o 
  -1   3   3      118.51       92.71      1.82 o 
   0   3   3     2385.13     2570.66     17.21 o 
   1   3   3     1104.83     1200.37     14.36 o 
   2   3   3      107.26      119.07      2.87 o 
   3   3   3     2469.43     2676.34     20.85 o 
   4   3   3     4941.03     5511.76    150.67 o 
   5   3   3      144.99      135.47      4.93 o 
   6   3   3     1167.31     1155.28     31.69 o 
   7   3   3      239.67      225.87      6.19 o 
   8   3   3       30.18       24.75      5.27 o 
   9   3   3      221.84      217.53      8.29 o 
  10   3   3        6.08        6.94      4.69 o 
 -11   4   3        0.00        2.07      1.88 o 
 -10   4   3      100.83       98.52      5.90 o 
  -9   4   3      237.83      239.86      8.07 o 
  -8   4   3      144.31      155.38      5.43 o 
  -7   4   3      105.59      103.33      3.68 o 
  -6   4   3      233.28      229.88      5.18 o 
  -5   4   3        5.00        3.23      1.09 o 
  -4   4   3      675.61      764.94      7.96 o 
  -3   4   3      823.06      916.70      6.75 o 
  -2   4   3     4040.21     4761.53     59.38 o 
  -1   4   3     3319.47     3721.61     36.56 o 
   0   4   3      728.62      709.51      4.56 o 
   1   4   3       24.26       31.95      1.19 o 
   2   4   3      194.15      201.06      4.15 o 
   3   4   3       33.10       30.24      1.73 o 
   4   4   3      884.02      965.09     21.56 o 
   5   4   3        7.43        8.16      1.09 o 
   6   4   3     1208.46     1270.05     24.36 o 
   7   4   3      137.07      129.62      5.07 o 
   8   4   3       44.67       38.86      3.87 o 
   9   4   3      103.44       93.68      4.65 o 
  10   4   3       84.19       86.62      5.21 o 
 -10   5   3        0.07        0.17      1.93 o 
  -9   5   3       60.59       57.47      7.96 o 
  -8   5   3       38.55       34.54      3.68 o 
  -7   5   3        9.03        7.98      2.58 o 
  -6   5   3       50.08       41.16      3.06 o 
  -5   5   3        0.00        0.45      0.84 o 
  -4   5   3      140.23      123.34      2.71 o 
  -3   5   3      756.34      766.76      7.23 o 
  -2   5   3      751.82      923.22     10.13 o 
  -1   5   3      161.99      201.06      2.82 o 
   0   5   3      107.48      102.33      2.66 o 
   1   5   3      752.46      781.27      9.93 o 
   2   5   3     1234.01     1416.65     13.31 o 
   3   5   3      982.51     1044.76     11.70 o 
   4   5   3     1349.09     1325.22     17.69 o 
   5   5   3      359.69      378.62      6.77 o 
   6   5   3       59.93       69.43      5.69 o 
   7   5   3      402.68      406.29     10.02 o 
   8   5   3      383.53      382.93     11.79 o 
   9   5   3       28.02       14.48      6.55 o 
  10   5   3       15.08       11.35      6.52 o 
 -10   6   3       94.95       99.41      4.97 o 
  -9   6   3      110.90      118.78      6.25 o 
  -8   6   3       26.51       21.61      3.01 o 
  -7   6   3      227.75      215.92      6.23 o 
  -6   6   3       33.22       30.50      2.93 o 
  -5   6   3      170.45      192.04      4.55 o 
  -4   6   3        7.92       10.51      1.79 o 
  -3   6   3       63.00       57.99      2.21 o 
  -2   6   3      261.82      292.03      3.24 o 
  -1   6   3      450.12      487.06      5.25 o 
   0   6   3      446.31      458.27     12.96 o 
   1   6   3       62.87       71.32      1.89 o 
   2   6   3      140.87      131.82      2.81 o 
   3   6   3       16.22       22.95      4.90 o 
   4   6   3      199.70      184.45      4.66 o 
   5   6   3      303.01      276.63      6.11 o 
   6   6   3     2903.03     3061.00     34.82 o 
   7   6   3       58.35       61.52      4.72 o 
   8   6   3      437.15      415.14     10.97 o 
   9   6   3       15.52        8.72      3.88 o 
  10   6   3        1.72        2.08      2.00 o 
 -10   7   3       88.03       93.35      5.74 o 
  -9   7   3        8.11        9.33      3.17 o 
  -8   7   3      495.88      478.79      9.51 o 
  -7   7   3        4.86        3.85      1.09 o 
  -6   7   3        4.49        3.47      1.48 o 
  -5   7   3      668.60      686.13     14.70 o 
  -4   7   3        6.09       20.21      4.72 o 
  -3   7   3       38.97       39.77      2.03 o 
  -2   7   3       90.14      103.15      2.77 o 
  -1   7   3      361.86      354.66      6.24 o 
   0   7   3     1114.54     1150.53     15.13 o 
   1   7   3      185.98      172.65      9.25 o 
   2   7   3      907.28      923.72     13.90 o 
   3   7   3       98.08      103.55      3.29 o 
   4   7   3     1374.60     1408.36     23.15 o 
   5   7   3      315.20      309.19      5.77 o 
   6   7   3      394.56      415.50     10.06 o 
   7   7   3       34.87       31.58      4.48 o 
   8   7   3        4.47        3.69      1.84 o 
   9   7   3        0.30        1.59      1.65 o 
  -9   8   3        9.38       12.67      7.94 o 
  -8   8   3       25.75       27.49     10.36 o 
  -7   8   3       14.93       13.42      3.45 o 
  -6   8   3       41.75       40.47      3.12 o 
  -5   8   3       80.31       77.91      3.05 o 
  -4   8   3      194.78      201.10      5.67 o 
  -3   8   3      222.93      245.35      5.04 o 
  -2   8   3       16.74       11.74      1.04 o 
  -1   8   3      793.46      794.65     17.23 o 
   0   8   3       89.57      104.12      3.99 o 
   1   8   3       28.69       25.72      3.26 o 
   2   8   3        0.05        0.85      0.52 o 
   3   8   3      241.40      230.69      5.35 o 
   4   8   3     1017.88      977.88     14.71 o 
   5   8   3      261.34      266.39      6.52 o 
   6   8   3      110.78       94.92      4.12 o 
   7   8   3       44.34       48.15      5.52 o 
   8   8   3       71.83       67.73      5.64 o 
   9   8   3        1.31        1.59      1.66 o 
  -9   9   3        0.60        1.53      1.57 o 
  -8   9   3        4.84        5.82      2.46 o 
  -7   9   3       20.21       20.53      3.76 o 
  -6   9   3       48.62       41.57      3.63 o 
  -5   9   3        6.53        2.45      1.49 o 
  -4   9   3      259.73      268.17      6.20 o 
  -3   9   3      467.65      503.29     12.56 o 
  -2   9   3        2.77        3.81      0.70 o 
  -1   9   3      372.54      336.24      6.73 o 
   0   9   3      215.85      218.75      5.12 o 
   1   9   3      111.76      103.77      4.10 o 
   2   9   3      803.88      731.84     16.43 o 
   3   9   3      944.22      971.69     12.10 o 
   4   9   3      489.01      473.22      8.54 o 
   5   9   3       59.80       55.76      2.66 o 
   6   9   3       16.48       13.14      3.70 o 
   7   9   3       44.01       53.15      3.31 o 
   8   9   3        4.58        1.87      1.42 o 
  -8  10   3        6.52        5.43      2.75 o 
  -7  10   3       48.43       48.61      5.48 o 
  -6  10   3        7.64        6.30      2.46 o 
  -5  10   3       22.27       13.67      4.96 o 
  -4  10   3       14.33        9.74      3.47 o 
  -3  10   3      129.45      128.75      3.11 o 
  -2  10   3        6.93        6.77      2.12 o 
  -1  10   3       38.22       42.77      5.47 o 
   0  10   3     1126.05     1174.71     18.69 o 
   1  10   3      140.94      149.98      4.80 o 
   2  10   3      713.65      754.73     14.01 o 
   3  10   3     1245.72     1173.11     23.00 o 
   4  10   3        4.51        5.37      2.00 o 
   5  10   3       12.32       13.95      4.81 o 
   6  10   3        0.21        0.72      2.06 o 
   7  10   3        8.47        9.38      5.71 o 
   8  10   3        6.54        4.03      2.58 o 
  -8  11   3       11.54        9.44      6.13 o 
  -7  11   3        8.55       10.89      8.73 o 
  -6  11   3        8.21        4.46      2.30 o 
  -5  11   3       67.42       64.34      4.45 o 
  -4  11   3       45.16       48.42      3.23 o 
  -3  11   3        4.94        4.71      1.99 o 
  -2  11   3        7.37        5.03      1.91 o 
  -1  11   3      739.65      765.62     18.24 o 
   0  11   3        2.33        4.28      1.85 o 
   1  11   3        5.81       10.97      3.36 o 
   2  11   3       17.78       18.79      4.36 o 
   3  11   3       15.11       13.03      3.81 o 
   4  11   3        0.24        1.73      1.73 o 
   5  11   3       28.21       26.32      8.04 o 
   6  11   3       23.69       29.14      5.48 o 
   7  11   3        9.30        6.29      4.88 o 
  -7  12   3       47.45       55.02      6.14 o 
  -6  12   3       27.47       25.63     15.42 o 
  -5  12   3       35.15       33.91      3.79 o 
  -4  12   3        3.84        1.80      2.47 o 
  -3  12   3       29.73       35.00      6.65 o 
  -2  12   3      104.42      108.56      5.46 o 
  -1  12   3      571.56      607.59     18.36 o 
   0  12   3        0.08        1.17      1.88 o 
   1  12   3        0.82        1.02      2.02 o 
   2  12   3        6.33        5.70      2.18 o 
   3  12   3       43.25       42.76      5.55 o 
   4  12   3       21.71       14.25      6.21 o 
   5  12   3       33.95       32.22     14.53 o 
   6  12   3        2.57        6.15      3.88 o 
  -6  13   3       22.05       21.55     18.77 o 
  -5  13   3        2.16        1.77      2.08 o 
  -4  13   3       17.97       18.81      8.04 o 
  -3  13   3       18.98       19.56      7.46 o 
  -2  13   3       23.67       17.27      6.06 o 
  -1  13   3      114.98      124.71      5.55 o 
   0  13   3       22.14       17.09      4.98 o 
   1  13   3       21.25       19.02      5.87 o 
   2  13   3        0.24        1.23      3.75 o 
   3  13   3        3.10        3.39      1.84 o 
   4  13   3      127.06      124.95      6.63 o 
   5  13   3       19.16       11.95     10.52 o 
  -4  14   3        0.25        1.82      1.87 o 
  -3  14   3       16.85       16.10      9.52 o 
  -2  14   3        0.02        1.81      1.88 o 
  -1  14   3       96.98      100.49      5.35 o 
   0  14   3       85.64       84.35      5.54 o 
   1  14   3       28.35       30.29      9.82 o 
   2  14   3        9.64       11.65      4.17 o 
   3  14   3       14.78       10.75      4.82 o 
   4  14   3        0.00        1.47      2.71 o 
  -2  15   3        0.98        1.04      1.96 o 
  -1  15   3        7.08        7.35      4.25 o 
   0  15   3       68.04       72.16      5.15 o 
   1  15   3        0.82        1.05      1.68 o 
 -11   0   4       74.96       83.33     36.57 o 
 -10   0   4       21.39       26.73      4.68 o 
  -9   0   4        7.44        7.68      3.87 o 
  -8   0   4       44.20       44.20      4.07 o 
  -7   0   4       20.48       33.45      4.54 o 
  -6   0   4      512.61      503.39     28.75 o 
  -5   0   4      534.42      583.09     30.27 o 
  -4   0   4       84.37       87.58      2.93 o 
  -3   0   4       28.65       26.26      1.10 o 
  -2   0   4      363.68      338.33      2.53 o 
  -1   0   4    20418.89    22222.83   1037.07 o 
   0   0   4     9960.64    11059.46    258.35 o 
   1   0   4      124.37      109.70      3.78 o 
   2   0   4       50.80       59.52      4.88 o 
   3   0   4      484.76      573.96      7.67 o 
   4   0   4        5.10        2.25      1.20 o 
   5   0   4        4.47        3.50      1.26 o 
   6   0   4       13.75       15.57      1.71 o 
   7   0   4      136.70      108.78      6.74 o 
   8   0   4      101.08      109.77      9.34 o 
   9   0   4       56.71       57.57     19.13 o 
  10   0   4        0.04        1.45      2.14 o 
 -11   1   4       33.04       29.27     15.91 o 
 -10   1   4       95.37       90.44      6.64 o 
  -9   1   4       52.98       48.50      3.36 o 
  -8   1   4      152.32      146.89      5.51 o 
  -7   1   4        8.46       12.07      2.96 o 
  -6   1   4        0.02        1.21      0.73 o 
  -5   1   4      110.71      106.41      2.57 o 
  -4   1   4       46.93       39.20      1.38 o 
  -3   1   4      252.36      220.63      1.90 o 
  -2   1   4      530.28      538.33      6.09 o 
  -1   1   4     3586.76     3699.21     16.54 o 
   0   1   4       98.25       96.58      1.93 o 
   1   1   4      832.85      823.36      6.08 o 
   2   1   4      236.91      245.88      7.84 o 
   3   1   4      589.10      617.01     11.31 o 
   4   1   4      133.31      114.41      3.71 o 
   5   1   4        4.19        9.36      3.24 o 
   6   1   4      188.43      177.23      5.96 o 
   7   1   4        3.55        2.62      1.21 o 
   8   1   4      423.40      434.45     13.36 o 
   9   1   4       27.10       27.94      7.76 o 
  10   1   4      131.77      151.05      6.84 o 
 -11   2   4       69.96       65.73     14.17 o 
 -10   2   4       24.50       49.35     30.07 o 
  -9   2   4       70.16       67.43      3.65 o 
  -8   2   4       29.38       31.64      2.76 o 
  -7   2   4       17.70       18.25      2.26 o 
  -6   2   4       76.06       80.26      2.78 o 
  -5   2   4      132.84      125.66      2.45 o 
  -4   2   4       88.52       88.44      2.00 o 
  -3   2   4      274.60      242.29      2.93 o 
  -2   2   4     4301.53     4639.06     41.15 o 
  -1   2   4      762.18      763.21     12.17 o 
   0   2   4      162.17      175.44      2.97 o 
   1   2   4     1581.86     1493.57     12.51 o 
   2   2   4      485.59      470.18     10.54 o 
   3   2   4       48.61       44.46      2.14 o 
   4   2   4       38.29       41.68      2.30 o 
   5   2   4        4.23        4.79      1.54 o 
   6   2   4       26.37       24.81      4.20 o 
   7   2   4        1.60        3.48      1.18 o 
   8   2   4       87.72       76.59      4.85 o 
   9   2   4       73.50       87.21      6.23 o 
  10   2   4       74.51       78.01      5.55 o 
 -11   3   4        6.96        7.83      5.84 o 
 -10   3   4       32.51       26.17     11.38 o 
  -9   3   4        3.91        4.00      1.43 o 
  -8   3   4      215.66      216.61      6.07 o 
  -7   3   4      627.98      644.19     10.26 o 
  -6   3   4       13.43       13.61      1.94 o 
  -5   3   4      167.61      161.27      2.94 o 
  -4   3   4      973.21     1033.73      9.36 o 
  -3   3   4       42.11       49.70      5.07 o 
  -2   3   4      632.70      670.76      5.05 o 
  -1   3   4        4.81        8.65      0.66 o 
   0   3   4     2018.21     2165.87     19.04 o 
   1   3   4     2556.17     2742.96     82.72 o 
   2   3   4       11.40       10.94      1.04 o 
   3   3   4       17.31       20.30      2.03 o 
   4   3   4       88.83       96.81      3.91 o 
   5   3   4        5.21        9.64      2.44 o 
   6   3   4     1073.25     1128.20     24.59 o 
   7   3   4      108.65      103.08      4.74 o 
   8   3   4       75.11       80.16      3.81 o 
   9   3   4      218.71      211.28      7.72 o 
  10   3   4       19.92       19.01      8.32 o 
 -11   4   4       92.43       78.61      9.13 o 
 -10   4   4        0.83        0.91      1.57 o 
  -9   4   4      243.58      244.05      8.93 o 
  -8   4   4      137.98      131.81      4.93 o 
  -7   4   4       53.63       56.47      4.33 o 
  -6   4   4       11.81        8.73      2.16 o 
  -5   4   4      168.82      196.67      7.76 o 
  -4   4   4      741.99      741.57      6.58 o 
  -3   4   4      171.07      143.79      2.93 o 
  -2   4   4       63.89       61.72      1.58 o 
  -1   4   4       89.16       98.96      2.01 o 
   0   4   4        5.81        8.39      1.35 o 
   1   4   4      222.14      225.73      3.14 o 
   2   4   4      175.42      203.16      3.29 o 
   3   4   4      504.00      543.89     10.36 o 
   4   4   4      195.59      181.25      4.37 o 
   5   4   4     1612.23     1653.25     23.30 o 
   6   4   4      150.67      155.15      5.24 o 
   7   4   4      422.46      465.26     24.99 o 
   8   4   4       18.69       14.01      3.47 o 
   9   4   4        5.23        7.56      2.63 o 
  10   4   4        0.05        1.92      2.15 o 
 -10   5   4       45.97       41.64      4.56 o 
  -9   5   4      103.60      107.13      5.11 o 
  -8   5   4       81.04       76.11      3.38 o 
  -7   5   4      555.80      568.53     11.02 o 
  -6   5   4      376.35      349.35      7.11 o 
  -5   5   4       20.35       20.31      2.06 o 
  -4   5   4       85.71       82.66      2.49 o 
  -3   5   4      237.43      268.26      3.19 o 
  -2   5   4     1266.79     1430.84     13.55 o 
  -1   5   4      349.47      377.68      3.72 o 
   0   5   4     2301.58     2695.99     63.61 o 
   1   5   4       36.59       44.35      1.38 o 
   2   5   4        3.45        4.07      1.16 o 
   3   5   4       54.64       57.99      2.33 o 
   4   5   4       62.32       66.19      2.61 o 
   5   5   4      749.96      738.01     13.26 o 
   6   5   4     1795.37     1925.23     23.70 o 
   7   5   4      304.44      297.32      9.18 o 
   8   5   4      821.14      805.67     20.69 o 
   9   5   4        0.58        2.67      1.75 o 
  10   5   4       81.20       81.89      6.88 o 
 -10   6   4       12.08        7.49      2.64 o 
  -9   6   4        0.45        2.61      1.48 o 
  -8   6   4       38.88       31.67      5.07 o 
  -7   6   4      354.92      329.47      8.02 o 
  -6   6   4       13.00       10.35      2.92 o 
  -5   6   4       96.50       91.66      3.18 o 
  -4   6   4        7.82        7.50      1.57 o 
  -3   6   4        0.09        0.87      0.60 o 
  -2   6   4      383.72      416.00      4.89 o 
  -1   6   4     1125.08     1249.18     22.13 o 
   0   6   4      357.22      431.50      7.90 o 
   1   6   4      249.97      214.99      3.21 o 
   2   6   4      525.75      499.12      9.84 o 
   3   6   4       31.57       23.39      3.08 o 
   4   6   4      171.83      173.46      4.76 o 
   5   6   4      210.74      211.69      4.03 o 
   6   6   4      791.75      844.61     15.68 o 
   7   6   4      664.83      683.72     17.77 o 
   8   6   4      162.89      150.86      5.39 o 
   9   6   4      163.06      154.32      6.02 o 
 -10   7   4       97.61      113.80      6.40 o 
  -9   7   4       55.51       61.55      5.54 o 
  -8   7   4       47.95       34.85      4.27 o 
  -7   7   4      171.40      194.39      6.03 o 
  -6   7   4      694.11      621.46     11.64 o 
  -5   7   4      368.43      327.30      7.97 o 
  -4   7   4      101.97       91.40      3.96 o 
  -3   7   4     1246.70     1327.57     17.17 o 
  -2   7   4       46.45       60.12      2.02 o 
  -1   7   4      222.16      240.86      4.63 o 
   0   7   4      595.70      645.61     12.87 o 
   1   7   4      241.41      250.31      6.23 o 
   2   7   4      129.79      158.40      3.10 o 
   3   7   4      221.38      213.58      4.49 o 
   4   7   4      111.25      100.66      3.70 o 
   5   7   4      939.47      938.71     14.70 o 
   6   7   4        8.12        6.53      2.11 o 
   7   7   4       10.66        8.65      3.69 o 
   8   7   4      594.58      585.09     12.37 o 
   9   7   4      328.77      333.16      9.47 o 
  -9   8   4       31.50       28.52      9.38 o 
  -8   8   4       45.34       37.15      5.32 o 
  -7   8   4      130.38      138.63      6.21 o 
  -6   8   4      285.53      218.33      6.40 o 
  -5   8   4       36.13       25.00      2.51 o 
  -4   8   4       51.21       59.26      2.97 o 
  -3   8   4        0.78        3.34      1.50 o 
  -2   8   4       56.77       55.25      2.31 o 
  -1   8   4        0.05        1.28      0.91 o 
   0   8   4      146.32      187.55      6.28 o 
   1   8   4       16.79       19.40      5.41 o 
   2   8   4      705.80      753.80     10.06 o 
   3   8   4       29.56       30.36      2.51 o 
   4   8   4     1483.82     1528.34     21.82 o 
   5   8   4      408.44      393.48      8.51 o 
   6   8   4      273.53      283.73      8.54 o 
   7   8   4      115.60      124.30      5.83 o 
   8   8   4      115.28       96.99      5.49 o 
   9   8   4       49.74       47.71      3.78 o 
  -9   9   4       82.88       69.79      5.07 o 
  -8   9   4      113.17      102.59      5.65 o 
  -7   9   4      135.22      140.62      5.72 o 
  -6   9   4       48.98       31.23      2.78 o 
  -5   9   4       29.47       30.61      2.72 o 
  -4   9   4        2.62        1.46      0.80 o 
  -3   9   4       22.11       23.54      2.34 o 
  -2   9   4      584.37      528.55     11.91 o 
  -1   9   4        0.52        1.53      1.48 o 
   0   9   4        6.04        9.06      2.70 o 
   1   9   4      563.61      550.81     12.67 o 
   2   9   4       66.78       73.41      3.71 o 
   3   9   4        2.41        0.98      0.80 o 
   4   9   4        0.98        0.78      1.11 o 
   5   9   4      136.98      153.96     16.75 o 
   6   9   4       10.57       10.69      4.04 o 
   7   9   4       11.07       15.63      3.84 o 
   8   9   4        0.11        1.10      1.40 o 
  -8  10   4       18.56       19.37     10.04 o 
  -7  10   4       47.48       45.65      4.97 o 
  -6  10   4       37.47       26.49      2.85 o 
  -5  10   4        5.74        3.24      1.52 o 
  -4  10   4       53.28       42.93      3.64 o 
  -3  10   4        0.46        0.63      2.09 o 
  -2  10   4      217.27      209.15      5.90 o 
  -1  10   4       84.76       82.47      4.97 o 
   0  10   4        2.36        1.26      1.86 o 
   1  10   4      270.26      257.38      7.35 o 
   2  10   4       15.72       21.57      5.60 o 
   3  10   4       23.38       16.91      5.55 o 
   4  10   4       15.03       15.11      5.51 o 
   5  10   4        2.84        1.97      2.13 o 
   6  10   4       25.14       25.28      8.41 o 
   7  10   4       15.12       12.34      5.33 o 
   8  10   4        6.67        4.45      2.43 o 
  -7  11   4       38.64       40.07      9.01 o 
  -6  11   4        1.16        0.14      4.54 o 
  -5  11   4        3.21        3.30      1.62 o 
  -4  11   4        8.02        6.02      2.93 o 
  -3  11   4        4.08        4.34      2.46 o 
  -2  11   4      119.42      112.96      4.38 o 
  -1  11   4      139.90      131.84      5.84 o 
   0  11   4      326.24      324.54      9.49 o 
   1  11   4        0.75        2.69      1.54 o 
   2  11   4        1.43        3.36      1.46 o 
   3  11   4      163.00      171.32     10.41 o 
   4  11   4       14.62        8.33      3.47 o 
   5  11   4       17.83       13.08      7.60 o 
   6  11   4      105.41      107.79      6.55 o 
   7  11   4        0.12        1.36      1.89 o 
  -7  12   4       23.09        9.59     10.25 o 
  -6  12   4      101.88      103.44      8.11 o 
  -5  12   4        7.16        7.18      3.86 o 
  -4  12   4       27.89       21.11      9.48 o 
  -3  12   4        0.00        2.20      1.89 o 
  -2  12   4       16.62       14.99      4.82 o 
  -1  12   4       98.00      100.38      6.14 o 
   0  12   4       57.03       50.14     11.27 o 
   1  12   4       38.08       38.14      9.77 o 
   2  12   4        2.34        2.19      1.73 o 
   3  12   4        0.01        1.88      1.68 o 
   4  12   4        0.98        1.42      2.02 o 
   5  12   4       20.39       11.90      5.37 o 
   6  12   4        5.91        5.51      2.42 o 
  -6  13   4       28.95       10.63     14.96 o 
  -5  13   4       44.28       45.97      5.66 o 
  -4  13   4        6.52        7.31      3.52 o 
  -3  13   4       40.76       40.20      7.28 o 
  -2  13   4        2.61        2.93      1.76 o 
  -1  13   4       54.15       54.95      6.34 o 
   0  13   4       91.39       96.04      5.48 o 
   1  13   4        4.68        3.76      2.75 o 
   2  13   4       20.40       19.49      7.24 o 
   3  13   4       79.04       84.54      4.95 o 
   4  13   4      113.20      126.08      7.30 o 
   5  13   4       16.32       12.06     11.19 o 
  -4  14   4        9.72        9.58      7.81 o 
  -3  14   4        0.04        1.82      1.80 o 
  -2  14   4        3.42        2.39      1.85 o 
  -1  14   4        0.77        0.82      2.08 o 
   0  14   4        0.13        1.89      2.04 o 
   1  14   4      165.66      183.72      6.70 o 
   2  14   4       30.66       26.15     10.64 o 
   3  14   4      141.28      168.83     10.14 o 
  -1  15   4       12.46       11.58      7.86 o 
   0  15   4        7.04        9.02      5.76 o 
 -11   1   5      311.22      312.99     16.56 o 
 -10   1   5       26.40       28.57     10.22 o 
  -9   1   5      242.33      242.36      8.70 o 
  -8   1   5      368.18      400.33      9.54 o 
  -7   1   5        1.17        2.59      0.96 o 
  -6   1   5       41.32       44.02      1.65 o 
  -5   1   5      105.78      111.12      2.33 o 
  -4   1   5      105.71      101.03      2.41 o 
  -3   1   5       86.27       82.94      2.01 o 
  -2   1   5     1039.81     1035.84     12.86 o 
  -1   1   5     3159.52     3366.26     18.17 o 
   0   1   5     1178.57     1133.95      9.06 o 
   1   1   5      401.46      397.08      2.92 o 
   2   1   5      442.85      458.48      8.81 o 
   3   1   5     1078.78     1286.25     19.26 o 
   4   1   5       14.45       10.60      2.94 o 
   5   1   5       41.83       39.44      4.03 o 
   6   1   5       49.16       43.07      3.00 o 
   7   1   5       76.72       78.34      2.89 o 
   8   1   5       21.83       17.25      4.85 o 
   9   1   5       19.89       14.67      3.76 o 
  10   1   5        0.07        0.85      2.97 o 
 -11   2   5        0.75        1.90      2.40 o 
 -10   2   5        4.86        5.04      3.26 o 
  -9   2   5        1.24        1.34      1.71 o 
  -8   2   5        1.11        3.12      2.28 o 
  -7   2   5       39.21       40.11      2.64 o 
  -6   2   5       69.52       78.40      2.55 o 
  -5   2   5      551.94      606.44      7.13 o 
  -4   2   5        3.80        2.00      0.57 o 
  -3   2   5      288.08      267.40      5.80 o 
  -2   2   5        5.46       11.76      0.49 o 
  -1   2   5     2535.26     2619.43     11.00 o 
   0   2   5      404.27      419.09      2.91 o 
   1   2   5     1080.00     1076.04      7.25 o 
   2   2   5       60.59       58.86      2.28 o 
   3   2   5       44.84       52.71      2.58 o 
   4   2   5        5.29        5.45      1.67 o 
   5   2   5       18.04       18.68      2.79 o 
   6   2   5      432.72      464.43      9.96 o 
   7   2   5        8.29        9.70      2.65 o 
   8   2   5       16.37       15.69      5.03 o 
   9   2   5       59.82       55.67      8.22 o 
  10   2   5       29.34       24.10     11.45 o 
 -11   3   5       24.86       21.70     11.78 o 
 -10   3   5      141.79      142.89      6.49 o 
  -9   3   5      160.42      164.73      6.91 o 
  -8   3   5      258.37      246.24      6.74 o 
  -7   3   5     1022.81     1036.76     18.72 o 
  -6   3   5       48.74       44.02      2.52 o 
  -5   3   5     1907.22     2083.19     36.08 o 
  -4   3   5      752.04      743.55      5.53 o 
  -3   3   5        4.44        4.95      0.42 o 
  -2   3   5      466.81      441.51      3.92 o 
  -1   3   5       22.04       26.99      0.94 o 
   0   3   5     2950.02     3072.40     24.22 o 
   1   3   5      380.12      413.43      3.66 o 
   2   3   5     2617.02     2990.18     28.54 o 
   3   3   5     2730.24     2935.76     30.86 o 
   4   3   5      376.69      400.31      7.09 o 
   5   3   5       48.47       46.87      3.29 o 
   6   3   5       62.17       69.60      3.65 o 
   7   3   5        2.75        3.27      2.14 o 
   8   3   5      363.96      392.63     13.10 o 
   9   3   5       20.86       19.12      8.31 o 
  10   3   5      140.84      125.49      8.55 o 
 -11   4   5       14.30       10.44      7.29 o 
 -10   4   5      207.99      203.45      7.56 o 
  -9   4   5        3.09        4.09      1.74 o 
  -8   4   5        0.08        0.69      0.98 o 
  -7   4   5      152.11      149.61      4.44 o 
  -6   4   5        0.17        0.32      0.65 o 
  -5   4   5      104.73      113.11      3.22 o 
  -4   4   5        4.79        4.30      1.09 o 
  -3   4   5       41.86       39.90      1.51 o 
  -2   4   5      644.77      665.17      5.93 o 
  -1   4   5       38.99       40.26      1.24 o 
   0   4   5      111.20       84.55      2.11 o 
   1   4   5      290.94      300.33      4.01 o 
   2   4   5      745.93      745.75      7.35 o 
   3   4   5      304.21      291.02      4.39 o 
   4   4   5      500.11      537.11      9.54 o 
   5   4   5      299.99      305.07      7.17 o 
   6   4   5       12.92       12.77      3.53 o 
   7   4   5       28.63       27.33      5.55 o 
   8   4   5     1146.01     1219.41     21.90 o 
   9   4   5      253.89      255.85      9.13 o 
  10   4   5       54.40       60.12      4.75 o 
 -10   5   5       16.97       13.41      8.62 o 
  -9   5   5      140.66      130.24      5.43 o 
  -8   5   5       71.57       71.38      4.54 o 
  -7   5   5      192.19      195.14      4.35 o 
  -6   5   5      101.90      100.26      3.36 o 
  -5   5   5      155.98      142.87      4.17 o 
  -4   5   5      311.38      304.43      5.70 o 
  -3   5   5      860.87      854.32      8.36 o 
  -2   5   5      759.95      775.94      9.98 o 
  -1   5   5      986.02     1050.42      6.81 o 
   0   5   5      179.99      226.65      2.94 o 
   1   5   5      232.64      258.37      3.34 o 
   2   5   5       26.11       21.42      2.80 o 
   3   5   5      148.06      163.65      3.63 o 
   4   5   5       63.36       64.83      2.27 o 
   5   5   5     1061.98     1044.24     29.84 o 
   6   5   5       86.16      100.06     12.09 o 
   7   5   5       91.68       93.75      5.22 o 
   8   5   5      123.69      139.98      5.94 o 
   9   5   5       88.59       89.02      6.23 o 
 -10   6   5       24.98       22.47     11.08 o 
  -9   6   5       63.11       61.23      5.32 o 
  -8   6   5       31.21       35.94      9.75 o 
  -7   6   5        9.80       13.58      2.02 o 
  -6   6   5        7.39       12.29      3.23 o 
  -5   6   5        3.52        4.35      1.11 o 
  -4   6   5      121.32      127.07      3.47 o 
  -3   6   5      212.06      251.60      3.51 o 
  -2   6   5        0.11        0.25      0.76 o 
  -1   6   5      208.64      230.04      3.04 o 
   0   6   5      651.28      725.44      5.60 o 
   1   6   5     1811.18     2078.14     34.35 o 
   2   6   5      412.02      439.75      8.00 o 
   3   6   5       20.72       16.81      1.78 o 
   4   6   5     1235.55     1296.59     20.01 o 
   5   6   5      230.15      243.56      6.82 o 
   6   6   5     1162.87     1136.79     22.43 o 
   7   6   5        7.40        7.70      2.34 o 
   8   6   5      507.10      478.00      9.72 o 
   9   6   5       15.97       16.97      7.05 o 
 -10   7   5       12.32       13.32      6.52 o 
  -9   7   5        0.35        0.67      2.40 o 
  -8   7   5        3.29        2.01      1.74 o 
  -7   7   5      487.71      495.38     13.57 o 
  -6   7   5       21.16       14.55      3.41 o 
  -5   7   5      210.06      185.14      4.95 o 
  -4   7   5      202.72      216.23      9.13 o 
  -3   7   5      254.02      243.35      4.33 o 
  -2   7   5        6.65        6.16      1.44 o 
  -1   7   5       36.88       45.78      2.60 o 
   0   7   5       87.99       95.89      3.86 o 
   1   7   5      133.33      121.70      3.08 o 
   2   7   5      323.56      336.04      5.75 o 
   3   7   5      242.82      224.99      4.73 o 
   4   7   5       17.07       19.38      2.75 o 
   5   7   5        6.04        7.46      2.01 o 
   6   7   5      628.85      646.38     16.22 o 
   7   7   5      651.01      659.79     17.89 o 
   8   7   5      165.12      150.00      5.69 o 
   9   7   5       30.13       16.75      8.68 o 
  -9   8   5        3.50        3.17      2.40 o 
  -8   8   5       26.71       22.95      9.93 o 
  -7   8   5      275.32      284.45      9.69 o 
  -6   8   5       18.92        9.84      4.58 o 
  -5   8   5      251.44      214.61      5.03 o 
  -4   8   5       63.71       82.30      3.45 o 
  -3   8   5      541.99      540.93      9.26 o 
  -2   8   5        1.14        0.39      0.47 o 
  -1   8   5       35.66       33.84      2.96 o 
   0   8   5       11.01        9.64      2.95 o 
   1   8   5       52.38       54.27      4.76 o 
   2   8   5      142.94      137.92      3.68 o 
   3   8   5       20.99       19.60      3.48 o 
   4   8   5      106.44       97.58      3.47 o 
   5   8   5        0.01        0.96      1.40 o 
   6   8   5        1.90        2.22      1.57 o 
   7   8   5        3.83        3.98      1.74 o 
   8   8   5        0.02        2.23      2.24 o 
  -9   9   5       78.03       76.35      5.81 o 
  -8   9   5       16.10       10.34      5.77 o 
  -7   9   5        4.18        3.07      1.78 o 
  -6   9   5      104.49       83.41      3.38 o 
  -5   9   5       23.01       18.40      2.76 o 
  -4   9   5      295.98      247.72      5.77 o 
  -3   9   5       38.78       26.93      2.06 o 
  -2   9   5      136.89      147.64      5.08 o 
  -1   9   5      260.22      251.89      7.42 o 
   0   9   5      452.31      469.12     11.40 o 
   1   9   5      128.58      139.69      7.32 o 
   2   9   5       87.68       91.22      4.19 o 
   3   9   5      194.80      169.53      4.76 o 
   4   9   5      645.07      629.18     11.83 o 
   5   9   5        9.49       10.56      3.14 o 
   6   9   5       15.04       15.36      4.64 o 
   7   9   5      109.40      117.44      6.22 o 
   8   9   5        3.98        4.76      3.22 o 
  -8  10   5       38.16       40.11      4.93 o 
  -7  10   5        6.74        8.53      5.64 o 
  -6  10   5       36.67       31.32     13.57 o 
  -5  10   5        2.92        3.37      2.36 o 
  -4  10   5      577.37      504.45     13.54 o 
  -3  10   5      499.56      496.99     12.26 o 
  -2  10   5      412.97      437.91     11.76 o 
  -1  10   5      374.43      376.80      9.32 o 
   0  10   5        0.18        0.29      1.49 o 
   1  10   5      151.72      141.84      5.44 o 
   2  10   5      112.94      116.98      4.20 o 
   3  10   5        0.12        1.22      1.28 o 
   4  10   5       45.62       53.89      3.56 o 
   5  10   5       12.26       15.72      4.78 o 
   6  10   5        0.07        3.39      2.24 o 
   7  10   5       30.15       38.85      7.09 o 
  -7  11   5        0.43        1.04      7.19 o 
  -6  11   5      102.92       92.53      5.79 o 
  -5  11   5      125.36      114.92      5.56 o 
  -4  11   5       33.51       40.50      3.60 o 
  -3  11   5       17.17       15.67      2.85 o 
  -2  11   5       59.86       47.92      4.12 o 
  -1  11   5      517.84      544.79     15.84 o 
   0  11   5      514.48      528.83     14.73 o 
   1  11   5        1.45        2.82      1.57 o 
   2  11   5       60.79       50.29      4.14 o 
   3  11   5        0.59        1.43      1.20 o 
   4  11   5       25.87       21.06      7.49 o 
   5  11   5       30.09       19.44     10.79 o 
   6  11   5       57.84       52.98      6.15 o 
   7  11   5       12.37       13.87      8.23 o 
  -6  12   5       40.66       45.59      7.65 o 
  -5  12   5        0.60        3.27      3.93 o 
  -4  12   5        0.05        1.34      1.69 o 
  -3  12   5        5.08        7.60      3.51 o 
  -2  12   5        2.45        2.28      1.72 o 
  -1  12   5        8.88       10.48      3.98 o 
   0  12   5        1.53        4.40      1.85 o 
   1  12   5       82.01       73.67      5.01 o 
   2  12   5       10.06        7.35      2.34 o 
   3  12   5        1.02        0.95      2.07 o 
   4  12   5        0.11        3.18      2.28 o 
   5  12   5        0.11        0.84      2.38 o 
   6  12   5        5.14        5.16      3.81 o 
  -5  13   5      437.36      506.76     16.27 o 
  -4  13   5       42.88       28.95      6.99 o 
  -3  13   5       16.41       14.48      5.92 o 
  -2  13   5       99.66       95.46      5.13 o 
  -1  13   5      137.31      143.99      7.36 o 
   0  13   5      129.56      139.62      6.28 o 
   1  13   5        3.96        1.91      1.80 o 
   2  13   5        5.30        7.15      3.12 o 
   3  13   5       21.37       27.12     10.88 o 
   4  13   5        6.55        5.56      5.52 o 
   5  13   5       26.61       14.68      9.70 o 
  -4  14   5      124.17      125.41      9.08 o 
  -3  14   5        8.57        5.73      4.92 o 
  -2  14   5        5.11        3.31      3.01 o 
  -1  14   5        0.06        0.55      2.28 o 
   0  14   5        1.73        1.62      2.03 o 
   1  14   5       36.97       35.92      5.15 o 
   2  14   5       94.79       98.56      5.41 o 
   3  14   5       15.56       13.70      6.83 o 
 -11   0   6     1199.64     1301.98     42.27 o 
 -10   0   6      904.18      928.42     37.95 o 
  -9   0   6      739.53      780.61     46.01 o 
  -8   0   6       60.89       68.26      5.62 o 
  -7   0   6       82.66       77.52      4.06 o 
  -6   0   6      131.36      132.44      5.73 o 
  -5   0   6      431.68      474.53     16.93 o 
  -4   0   6       81.56      117.27      3.67 o 
  -3   0   6     2400.57     2968.22     28.17 o 
  -2   0   6     2655.07     3138.27     33.26 o 
  -1   0   6        9.42       14.32      1.18 o 
   0   0   6       63.73       49.12      2.05 o 
   1   0   6       17.78        7.99      2.47 o 
   2   0   6      325.36      399.34     11.54 o 
   3   0   6      465.64      632.81     11.62 o 
   4   0   6      123.62      108.24      3.21 o 
   5   0   6      258.87      301.02      8.03 o 
   6   0   6       73.73       58.62      6.07 o 
   7   0   6       38.17       37.58     12.24 o 
   8   0   6       71.59       73.11      9.41 o 
   9   0   6        3.03        3.90      4.26 o 
  10   0   6       35.90       30.06     19.14 o 
 -11   1   6       99.67      116.03     10.24 o 
 -10   1   6      105.26       97.67      9.88 o 
  -9   1   6      952.42      946.19     35.39 o 
  -8   1   6       29.50       27.04      2.76 o 
  -7   1   6       84.11       82.69      3.57 o 
  -6   1   6      147.09      133.84      4.49 o 
  -5   1   6     1572.34     1702.67     28.50 o 
  -4   1   6      154.68      137.25      2.66 o 
  -3   1   6        2.98        3.79      1.24 o 
  -2   1   6     2787.37     3158.71     32.10 o 
  -1   1   6     2948.44     3175.58     22.35 o 
   0   1   6      139.97      136.99      2.70 o 
   1   1   6       17.79       24.24      1.11 o 
   2   1   6     1897.59     1956.29     52.21 o 
   3   1   6      541.85      553.21      4.73 o 
   4   1   6      784.38      879.71     25.57 o 
   5   1   6      118.63      128.50      5.00 o 
   6   1   6        5.09        2.39      1.36 o 
   7   1   6       42.87       34.92      2.58 o 
   8   1   6        8.96        8.17      3.34 o 
   9   1   6       29.63       21.02      9.76 o 
  10   1   6       56.91       59.18      6.12 o 
 -11   2   6      320.61      329.78     16.36 o 
 -10   2   6       15.19       14.36      6.97 o 
  -9   2   6      421.73      409.10     14.67 o 
  -8   2   6      298.37      256.90     24.72 o 
  -7   2   6       14.69       13.43      1.75 o 
  -6   2   6       47.35       42.11      1.75 o 
  -5   2   6      405.05      413.69      7.19 o 
  -4   2   6      167.27      171.83      4.47 o 
  -3   2   6      312.99      285.83      3.64 o 
  -2   2   6      116.27      119.39      2.31 o 
  -1   2   6     1605.26     1548.78     17.76 o 
   0   2   6      411.56      390.40      3.14 o 
   1   2   6      241.02      213.09      3.51 o 
   2   2   6     1219.31     1376.68     29.00 o 
   3   2   6      309.58      342.55      6.21 o 
   4   2   6      116.63      111.31      3.67 o 
   5   2   6      131.98      147.03      5.66 o 
   6   2   6       27.71       28.32      3.01 o 
   7   2   6      266.51      258.81      7.66 o 
   8   2   6        7.80        9.67      2.59 o 
   9   2   6       21.38       12.08      4.50 o 
  10   2   6      862.15      990.16     22.49 o 
 -11   3   6       71.00       83.36      9.20 o 
 -10   3   6       63.09       61.22      6.43 o 
  -9   3   6      133.62      128.13      5.86 o 
  -8   3   6       29.62       28.77      2.38 o 
  -7   3   6        0.24        0.62      1.12 o 
  -6   3   6        0.35        1.98      0.90 o 
  -5   3   6      906.54      975.97     12.66 o 
  -4   3   6       34.37       24.55      2.98 o 
  -3   3   6       34.19       39.09      2.02 o 
  -2   3   6      691.09      699.75      5.60 o 
  -1   3   6      268.71      279.78      2.77 o 
   0   3   6      214.87      222.47      5.10 o 
   1   3   6      110.27      127.87      3.31 o 
   2   3   6      299.46      372.89      6.00 o 
   3   3   6      999.24     1153.59     22.63 o 
   4   3   6       28.83       43.81      4.26 o 
   5   3   6        1.63        4.60      1.40 o 
   6   3   6        0.00        4.05      2.84 o 
   7   3   6       11.63       13.85      3.66 o 
   8   3   6       74.98       62.01      6.12 o 
   9   3   6      153.29      153.36      7.80 o 
  10   3   6      171.78      164.22      8.82 o 
 -10   4   6        6.85        6.94      3.61 o 
  -9   4   6       13.37       12.42      3.81 o 
  -8   4   6        1.36        2.71      1.65 o 
  -7   4   6       87.67       89.26      4.04 o 
  -6   4   6        0.28        0.32      0.42 o 
  -5   4   6       71.85       62.58      2.14 o 
  -4   4   6      761.80      775.70     13.75 o 
  -3   4   6      208.33      204.63      2.80 o 
  -2   4   6      118.79      128.84      2.74 o 
  -1   4   6      293.34      337.97      4.27 o 
   0   4   6       66.15       67.42      1.90 o 
   1   4   6     1067.51     1186.01     11.87 o 
   2   4   6       56.71       60.89      2.18 o 
   3   4   6       53.04       29.45      3.10 o 
   4   4   6        7.22        4.57      1.33 o 
   5   4   6      189.53      198.77      5.16 o 
   6   4   6      670.47      705.67     13.95 o 
   7   4   6       15.09       14.72      3.75 o 
   8   4   6      359.96      333.93      8.22 o 
   9   4   6      145.03      139.92      6.98 o 
 -10   5   6        0.69        0.48      1.60 o 
  -9   5   6        1.05        2.13      1.61 o 
  -8   5   6        3.57        3.21      1.74 o 
  -7   5   6       85.45       88.49      6.10 o 
  -6   5   6      162.18      169.79      3.76 o 
  -5   5   6        0.23        0.61      0.45 o 
  -4   5   6        0.41        0.70      0.38 o 
  -3   5   6      133.89      112.71      2.17 o 
  -2   5   6      131.12      135.77      2.88 o 
  -1   5   6       25.61       16.17      0.99 o 
   0   5   6      113.64       94.60      2.46 o 
   1   5   6      129.16      135.32      3.16 o 
   2   5   6      140.60      116.81      3.00 o 
   3   5   6      305.49      301.87      5.75 o 
   4   5   6       25.89       31.80      4.24 o 
   5   5   6     2096.84     2203.26     26.50 o 
   6   5   6      199.18      198.68      5.93 o 
   7   5   6       34.51       35.92      4.69 o 
   8   5   6      382.63      404.83      8.96 o 
   9   5   6       41.54       28.55     10.88 o 
 -10   6   6       61.07       58.97      4.67 o 
  -9   6   6       68.96       71.71      5.70 o 
  -8   6   6       12.26       12.32      3.44 o 
  -7   6   6       23.15       21.38      5.78 o 
  -6   6   6      416.19      405.88      8.37 o 
  -5   6   6        0.03        0.44      0.46 o 
  -4   6   6       93.58       95.18      3.11 o 
  -3   6   6      170.38      162.47      2.92 o 
  -2   6   6       64.36       69.74      2.01 o 
  -1   6   6       81.80       82.79      2.16 o 
   0   6   6      245.90      230.75      4.51 o 
   1   6   6        5.72        9.31      1.84 o 
   2   6   6        0.00        1.29      0.64 o 
   3   6   6       16.36       16.78      2.06 o 
   4   6   6      218.74      203.46      5.06 o 
   5   6   6        7.37        6.01      2.18 o 
   6   6   6      201.73      206.74      6.72 o 
   7   6   6      139.27      162.71     16.24 o 
   8   6   6       22.30       20.38      6.76 o 
   9   6   6       85.29       83.39      5.56 o 
 -10   7   6      112.96      127.44      7.93 o 
  -9   7   6        2.54        1.45      1.68 o 
  -8   7   6       39.21       40.64      6.13 o 
  -7   7   6       92.09       85.31      4.38 o 
  -6   7   6       26.25       19.24      2.22 o 
  -5   7   6       33.84       32.71      2.25 o 
  -4   7   6       68.58       71.34      2.62 o 
  -3   7   6      179.06      159.12      4.23 o 
  -2   7   6        1.03        1.11      0.57 o 
  -1   7   6        0.52        0.46      0.70 o 
   0   7   6      205.81      199.42      3.30 o 
   1   7   6      554.99      550.52      8.41 o 
   2   7   6      134.87      129.58      4.13 o 
   3   7   6        6.00        6.66      1.79 o 
   4   7   6      425.36      434.70      6.94 o 
   5   7   6        7.12        5.54      2.77 o 
   6   7   6      261.86      239.48      8.38 o 
   7   7   6      185.74      171.68      6.37 o 
   8   7   6        1.50        2.95      1.76 o 
   9   7   6       43.38       31.89     10.84 o 
  -9   8   6      177.07      191.64      7.30 o 
  -8   8   6       98.09      105.58      5.19 o 
  -7   8   6      194.16      223.70      9.03 o 
  -6   8   6        7.19        7.16      2.28 o 
  -5   8   6      368.17      332.79     10.22 o 
  -4   8   6      126.97       95.04      7.72 o 
  -3   8   6      314.00      268.45      5.58 o 
  -2   8   6      247.64      225.55      4.49 o 
  -1   8   6        7.82        4.89      1.58 o 
   0   8   6        0.14        0.88      1.65 o 
   1   8   6       64.90       56.51      4.58 o 
   2   8   6       84.13       79.22      2.70 o 
   3   8   6      252.94      226.13      6.67 o 
   4   8   6        1.47        1.31      1.09 o 
   5   8   6        8.84        9.73      2.54 o 
   6   8   6       66.61       60.95      5.28 o 
   7   8   6      228.83      218.94      6.41 o 
   8   8   6      258.70      280.68      7.13 o 
  -9   9   6       29.68       27.63      5.62 o 
  -8   9   6      169.13      167.78      6.66 o 
  -7   9   6       18.66       16.95      6.85 o 
  -6   9   6       27.53       28.59      3.61 o 
  -5   9   6        1.40        0.68      1.14 o 
  -4   9   6      169.33      147.41      4.16 o 
  -3   9   6       20.64       12.92      1.70 o 
  -2   9   6      459.65      417.32      9.05 o 
  -1   9   6       49.67       48.56      3.28 o 
   0   9   6       22.39       24.77      8.98 o 
   1   9   6      523.50      461.09      9.27 o 
   2   9   6        0.19        0.66      1.95 o 
   3   9   6      174.65      192.15     13.13 o 
   4   9   6      224.29      229.13      7.40 o 
   5   9   6        1.16        2.33      1.99 o 
   6   9   6      310.56      323.12     10.89 o 
   7   9   6       19.29       20.41      8.62 o 
   8   9   6       14.50        5.62      2.72 o 
  -8  10   6       54.39       42.52      4.26 o 
  -7  10   6        3.64        6.01      3.72 o 
  -6  10   6        1.87        1.80      1.16 o 
  -5  10   6       28.49       26.56      3.19 o 
  -4  10   6      225.63      198.89      6.85 o 
  -3  10   6       11.03       11.00      3.46 o 
  -2  10   6      139.74      120.56      4.82 o 
  -1  10   6        0.19        0.37      1.38 o 
   0  10   6      183.96      167.28      5.77 o 
   1  10   6       30.81       48.73      7.54 o 
   2  10   6        6.89        7.75      2.48 o 
   3  10   6       60.91       57.27      3.27 o 
   4  10   6       51.18       51.04      6.01 o 
   5  10   6       19.11       18.12      6.77 o 
   6  10   6      125.45      113.18      6.42 o 
   7  10   6        7.67        5.33      1.99 o 
  -7  11   6       13.48        9.18      4.47 o 
  -6  11   6       80.53      102.16      6.07 o 
  -5  11   6       43.84       38.47     16.71 o 
  -4  11   6       64.94       49.84      3.47 o 
  -3  11   6       20.00       17.88      6.10 o 
  -2  11   6      147.96      124.00      5.30 o 
  -1  11   6      119.96      115.34      9.41 o 
   0  11   6        0.02        1.64      1.47 o 
   1  11   6       14.43       16.87      4.36 o 
   2  11   6      170.33      147.87      5.71 o 
   3  11   6       34.42       38.65      3.37 o 
   4  11   6      197.90      192.19      7.08 o 
   5  11   6        5.00        5.32      3.88 o 
   6  11   6       78.59       73.69      5.25 o 
  -6  12   6       19.48       26.13     15.34 o 
  -5  12   6      210.36      206.34     11.40 o 
  -4  12   6        4.57        4.88      2.39 o 
  -3  12   6       14.57       11.25      5.26 o 
  -2  12   6       69.57       57.28      5.07 o 
  -1  12   6      222.98      225.23      8.99 o 
   0  12   6       11.12        9.89      4.28 o 
   1  12   6        1.35        0.88      1.50 o 
   2  12   6        1.46        2.30      1.46 o 
   3  12   6        6.21        2.64      1.62 o 
   4  12   6        5.31        7.27      3.96 o 
   5  12   6        3.86        7.45      3.66 o 
  -5  13   6       47.05       40.13      7.94 o 
  -4  13   6       10.77        7.62      5.19 o 
  -3  13   6       33.62       33.99      4.90 o 
  -2  13   6       75.94       69.50      4.72 o 
  -1  13   6        2.56        2.85      1.99 o 
   0  13   6       84.78       86.22      5.08 o 
   1  13   6      170.16      192.81      7.03 o 
   2  13   6       80.81       78.62      5.13 o 
   3  13   6        5.87        5.34      2.89 o 
   4  13   6       63.81       75.96      6.98 o 
  -3  14   6       25.11       20.88     15.20 o 
  -2  14   6        6.29        4.49      2.98 o 
  -1  14   6        0.13        1.72      1.75 o 
   0  14   6        9.15        5.51      2.93 o 
   1  14   6       38.40       41.41      4.65 o 
   2  14   6       31.30       28.63     15.18 o 
 -11   1   7      688.24      727.21     29.78 o 
 -10   1   7        3.53        6.39      4.77 o 
  -9   1   7      752.14      739.84     69.46 o 
  -8   1   7      960.83      939.83     31.11 o 
  -7   1   7        6.53        6.53      1.95 o 
  -6   1   7       75.88       68.42      2.42 o 
  -5   1   7      275.92      274.51      6.02 o 
  -4   1   7       99.98       94.44      3.21 o 
  -3   1   7     4718.93     5999.38    109.81 o 
  -2   1   7     1135.76     1282.58     16.34 o 
  -1   1   7      565.93      589.56      5.62 o 
   0   1   7       81.64       84.37      2.01 o 
   1   1   7      453.12      411.55      5.13 o 
   2   1   7      233.75      191.86      4.90 o 
   3   1   7       31.45       44.44      2.45 o 
   4   1   7     1287.77     1492.09     18.78 o 
   5   1   7      621.81      671.80     10.79 o 
   6   1   7      489.12      478.15     10.64 o 
   7   1   7        4.58        8.48      3.01 o 
   8   1   7      101.27      102.57      9.66 o 
   9   1   7       14.76       19.68      8.75 o 
  10   1   7       11.09       10.62      5.92 o 
 -11   2   7        7.46        5.43      5.64 o 
 -10   2   7        1.39        1.92      5.01 o 
  -9   2   7      360.81      373.54     14.33 o 
  -8   2   7      669.63      698.71     19.95 o 
  -7   2   7      340.14      355.23      6.45 o 
  -6   2   7      170.79      169.86      3.93 o 
  -5   2   7       80.72       91.24      3.18 o 
  -4   2   7      832.42      831.19     14.31 o 
  -3   2   7     3374.72     3932.57     65.00 o 
  -2   2   7       89.49      116.99      4.99 o 
  -1   2   7      536.11      586.94      6.72 o 
   0   2   7      412.65      426.03      3.89 o 
   1   2   7        5.54        2.71      0.72 o 
   2   2   7       68.15       46.90      2.19 o 
   3   2   7       74.76       71.81      2.63 o 
   4   2   7      357.16      332.71      6.86 o 
   5   2   7      262.38      315.83      9.54 o 
   6   2   7        2.18        2.62      1.43 o 
   7   2   7       12.01       15.67      3.34 o 
   8   2   7       56.47       49.38      6.64 o 
   9   2   7       34.99       25.13     11.40 o 
  10   2   7      452.69      455.49     17.57 o 
 -11   3   7       14.22        9.83      7.02 o 
 -10   3   7      109.07      114.19      9.08 o 
  -9   3   7        0.05        2.06      1.40 o 
  -8   3   7        2.21        2.74      1.81 o 
  -7   3   7      445.24      432.73      9.19 o 
  -6   3   7      117.50      113.71      5.10 o 
  -5   3   7        1.79        7.31      2.30 o 
  -4   3   7       99.87      104.94      3.31 o 
  -3   3   7      490.57      533.52      6.82 o 
  -2   3   7       55.81       54.39      1.45 o 
  -1   3   7     1615.61     1756.38     21.55 o 
   0   3   7      107.76      122.02      2.86 o 
   1   3   7      138.95      137.09      3.43 o 
   2   3   7       17.64       15.12      2.62 o 
   3   3   7       69.97       79.32      4.08 o 
   4   3   7      146.20      146.83      4.50 o 
   5   3   7        5.81        5.18      1.94 o 
   6   3   7       10.82       13.85      4.36 o 
   7   3   7       93.48       88.93      4.02 o 
   8   3   7        0.44        0.69      2.05 o 
   9   3   7      143.73      156.81      8.90 o 
 -10   4   7        1.46        1.37      1.44 o 
  -9   4   7       46.06       40.77      3.42 o 
  -8   4   7       97.63       98.45      4.68 o 
  -7   4   7     1211.24     1254.99     23.17 o 
  -6   4   7        1.55        4.39      1.57 o 
  -5   4   7        3.84        4.59      1.50 o 
  -4   4   7      202.37      221.85      5.99 o 
  -3   4   7       37.45       37.63      1.21 o 
  -2   4   7        8.50        5.29      1.21 o 
  -1   4   7        0.74        3.93      1.15 o 
   0   4   7       19.34       13.97      1.49 o 
   1   4   7      487.94      473.18      6.60 o 
   2   4   7       39.84       43.26      2.17 o 
   3   4   7      104.00      117.59      4.71 o 
   4   4   7      171.50      185.29      5.44 o 
   5   4   7       20.48       22.12      5.58 o 
   6   4   7       94.05       91.56      4.10 o 
   7   4   7      156.02      158.54      6.37 o 
   8   4   7        2.22        3.46      2.47 o 
   9   4   7        0.01       -0.80      3.46 o 
 -10   5   7        5.66        5.28      2.20 o 
  -9   5   7       22.10       19.81      6.54 o 
  -8   5   7       99.69       94.47      4.60 o 
  -7   5   7        5.98        5.02      1.56 o 
  -6   5   7      283.96      310.13      7.20 o 
  -5   5   7      182.18      175.24      4.56 o 
  -4   5   7       54.03       46.58      1.94 o 
  -3   5   7        0.13        1.00      0.74 o 
  -2   5   7      104.94       98.78      2.34 o 
  -1   5   7       61.00       55.52      1.70 o 
   0   5   7        1.56        3.41      0.77 o 
   1   5   7      543.19      587.19     16.10 o 
   2   5   7      103.83      109.25      3.06 o 
   3   5   7       54.40       56.32      2.70 o 
   4   5   7      841.56      834.16     16.26 o 
   5   5   7        1.88        2.89      1.99 o 
   6   5   7      114.49      113.63      5.09 o 
   7   5   7       58.41       58.49      4.74 o 
   8   5   7      267.29      266.91     10.52 o 
   9   5   7        1.88        0.04      2.23 o 
 -10   6   7       21.38       23.29      4.98 o 
  -9   6   7       29.80       50.40     14.76 o 
  -8   6   7        3.29        2.46      1.76 o 
  -7   6   7      137.76      151.35      6.45 o 
  -6   6   7       42.52       45.49      9.77 o 
  -5   6   7       26.55       26.84      2.29 o 
  -4   6   7      160.65      151.08      4.37 o 
  -3   6   7       42.86       41.58      1.64 o 
  -2   6   7        3.96        2.92      0.71 o 
  -1   6   7        0.20        5.03      1.22 o 
   0   6   7        2.39        5.74      1.50 o 
   1   6   7        9.13       18.60      1.65 o 
   2   6   7        7.57        5.66      1.62 o 
   3   6   7       12.09        9.84      2.69 o 
   4   6   7       65.86       54.63      4.47 o 
   5   6   7      698.16      704.40     13.88 o 
   6   6   7       17.88       14.28      3.71 o 
   7   6   7       27.17       24.45      5.70 o 
   8   6   7        4.11        4.51      2.02 o 
   9   6   7        8.64       10.94      7.00 o 
  -9   7   7       39.61       34.05      4.45 o 
  -8   7   7       28.53       25.11      9.65 o 
  -7   7   7       79.68       74.76      4.63 o 
  -6   7   7      310.09      321.80      9.16 o 
  -5   7   7      123.55      106.78      2.98 o 
  -4   7   7        6.55        7.59      2.46 o 
  -3   7   7      637.26      630.76     13.29 o 
  -2   7   7       21.90       22.34      1.51 o 
  -1   7   7        3.62        6.59      1.17 o 
   0   7   7      152.13      150.85      4.47 o 
   1   7   7       87.31       79.05      2.97 o 
   2   7   7        3.69        6.02      1.73 o 
   3   7   7        3.12        1.93      0.89 o 
   4   7   7      143.20      139.36      3.14 o 
   5   7   7      363.39      353.18     10.36 o 
   6   7   7       72.40       71.51      6.85 o 
   7   7   7      190.69      183.57      6.66 o 
   8   7   7        7.56        9.00      3.49 o 
  -9   8   7      297.48      318.39      9.86 o 
  -8   8   7       13.77       10.81      4.68 o 
  -7   8   7       42.99       42.45      5.73 o 
  -6   8   7       37.50       41.53      5.05 o 
  -5   8   7       39.26       32.98      2.47 o 
  -4   8   7        5.50        9.31      2.64 o 
  -3   8   7        1.76        2.82      1.06 o 
  -2   8   7      603.80      592.97     10.18 o 
  -1   8   7       11.32       10.12      3.07 o 
   0   8   7       19.34       27.92      7.67 o 
   1   8   7        3.61        1.60      0.77 o 
   2   8   7        7.38        4.39      1.79 o 
   3   8   7       44.56       49.04      2.60 o 
   4   8   7       77.81       73.88      4.41 o 
   5   8   7        7.60        6.41      1.91 o 
   6   8   7       30.39       26.63      7.27 o 
   7   8   7        0.42        2.32      1.54 o 
   8   8   7       31.60       29.58      6.74 o 
  -8   9   7      185.26      202.30      7.24 o 
  -7   9   7        1.14        2.74      1.88 o 
  -6   9   7        0.03        0.19      2.40 o 
  -5   9   7       16.29       20.52      3.47 o 
  -4   9   7       13.68        8.49      2.43 o 
  -3   9   7      272.99      274.03      7.40 o 
  -2   9   7      196.83      192.42      6.12 o 
  -1   9   7        1.48        0.74      1.24 o 
   0   9   7       27.65       27.81      4.78 o 
   1   9   7        0.80        1.28      1.93 o 
   2   9   7       18.27       18.60      5.58 o 
   3   9   7       84.60       84.56      4.32 o 
   4   9   7       27.44       28.52      8.25 o 
   5   9   7        4.03        2.11      2.57 o 
   6   9   7        0.07        2.31      2.78 o 
   7   9   7       39.76       38.76      6.28 o 
  -8  10   7       14.23       11.21      5.51 o 
  -7  10   7       24.89       21.13      9.87 o 
  -6  10   7       32.30       35.32      6.02 o 
  -5  10   7       77.06       77.73      5.12 o 
  -4  10   7       75.80       74.03      3.59 o 
  -3  10   7      402.41      368.71     10.62 o 
  -2  10   7      786.06      753.89     17.40 o 
  -1  10   7      359.42      335.07      9.28 o 
   0  10   7      233.87      208.09     15.42 o 
   1  10   7       87.34       89.28      4.37 o 
   2  10   7      522.15      484.75     14.47 o 
   3  10   7       82.28       68.24      4.03 o 
   4  10   7        4.90        2.82      1.77 o 
   5  10   7        0.59        2.31      2.53 o 
   6  10   7      181.13      186.82      7.64 o 
   7  10   7      129.58      150.44      7.82 o 
  -7  11   7        5.98        6.14      4.85 o 
  -6  11   7      106.76      112.94      6.06 o 
  -5  11   7        1.62        4.25      2.86 o 
  -4  11   7        3.32        2.82      1.84 o 
  -3  11   7        0.19        1.15      0.99 o 
  -2  11   7      290.74      286.49      9.70 o 
  -1  11   7        0.03        0.28      2.54 o 
   0  11   7       13.42       20.76      5.18 o 
   1  11   7        8.76        9.97      4.60 o 
   2  11   7       15.28       14.31      5.11 o 
   3  11   7       76.62       70.20      5.69 o 
   4  11   7        4.93        3.28      2.15 o 
   5  11   7       10.73       15.95      7.57 o 
   6  11   7       34.24       29.72      6.50 o 
  -6  12   7       10.53        5.16      5.33 o 
  -5  12   7      138.86      161.36      8.76 o 
  -4  12   7      244.12      224.03     11.81 o 
  -3  12   7       73.88       71.12      4.66 o 
  -2  12   7        7.39       12.23      5.23 o 
  -1  12   7      464.09      499.92     12.19 o 
   0  12   7        4.14        4.88      2.32 o 
   1  12   7       74.17       73.59      4.39 o 
   2  12   7       54.22       50.56      3.58 o 
   3  12   7       10.16       18.78      8.81 o 
   4  12   7        0.08        1.80      1.94 o 
   5  12   7      114.53      130.10      8.06 o 
  -5  13   7       13.57       13.11      6.03 o 
  -4  13   7      415.11      469.90     14.15 o 
  -3  13   7        1.99        1.79      2.42 o 
  -2  13   7       37.07       23.32     10.65 o 
  -1  13   7        4.41        6.00      2.50 o 
   0  13   7      263.41      258.62      8.21 o 
   1  13   7       84.05       98.80      5.50 o 
   2  13   7       20.04       17.28      7.95 o 
   3  13   7      165.79      195.36      9.43 o 
   4  13   7       16.11       19.54     11.75 o 
  -3  14   7        8.06        7.97      5.08 o 
  -2  14   7        0.04        1.13      2.02 o 
  -1  14   7        8.32        8.66      3.43 o 
   0  14   7      225.61      243.86      8.50 o 
   1  14   7       10.43        5.24      3.16 o 
   2  14   7        0.07        1.52      1.96 o 
 -11   0   8      370.14      366.97     28.72 o 
 -10   0   8        1.57        1.67      3.60 o 
  -9   0   8     2620.47     2742.10     63.16 o 
  -8   0   8        0.59        0.94      1.83 o 
  -7   0   8      103.49      105.53      5.08 o 
  -6   0   8        8.15        6.19      2.46 o 
  -5   0   8       40.79       57.21      3.01 o 
  -4   0   8      208.16      251.05      4.19 o 
  -3   0   8     2270.40     2271.43     30.99 o 
  -2   0   8     1590.40     1694.08     33.55 o 
  -1   0   8    19092.83    23673.16   1105.99 o 
   0   0   8     1241.94     1218.75     29.06 o 
   1   0   8      449.92      404.61     11.42 o 
   2   0   8     1668.68     1782.92     33.00 o 
   3   0   8       35.01       27.25      4.32 o 
   4   0   8        3.46       11.29      3.57 o 
   5   0   8        5.40        2.95      1.51 o 
   6   0   8      640.67      709.60     23.39 o 
   7   0   8     1620.85     1712.68     47.40 o 
   8   0   8       41.87       42.27     14.74 o 
   9   0   8       20.32       30.08     15.00 o 
 -11   1   8       21.03       12.84     10.14 o 
 -10   1   8        3.71        4.94      4.15 o 
  -9   1   8      107.45      114.15      8.99 o 
  -8   1   8      317.50      315.51     15.21 o 
  -6   1   8      753.20      717.96     19.80 o 
  -5   1   8        5.75        7.07      2.44 o 
  -4   1   8        0.56        0.79      0.98 o 
  -3   1   8      276.13      250.09      2.57 o 
  -2   1   8      261.29      285.17      3.08 o 
  -1   1   8       22.01       18.88      1.49 o 
   0   1   8        5.63        4.71      0.94 o 
   1   1   8       63.20       74.35      2.99 o 
   2   1   8      162.28      184.45      5.42 o 
   3   1   8      212.78      213.87      7.35 o 
   4   1   8        0.14        4.02      1.01 o 
   5   1   8       11.16       15.01      1.93 o 
   6   1   8       99.87      102.96      3.50 o 
   7   1   8      121.97      107.00      6.04 o 
   8   1   8       37.75       26.63      9.86 o 
   9   1   8        1.57        2.69      2.57 o 
 -11   2   8       50.41       32.20     21.41 o 
 -10   2   8       70.42       81.09      7.79 o 
  -9   2   8      344.72      358.20     14.39 o 
  -8   2   8      113.47      112.70      6.48 o 
  -7   2   8      534.31      543.85     15.33 o 
  -6   2   8      310.58      285.17     10.53 o 
  -5   2   8       23.27       24.66      1.92 o 
  -4   2   8      375.26      347.35      5.39 o 
  -3   2   8      344.20      319.82      4.57 o 
  -2   2   8      886.41      855.25      6.29 o 
  -1   2   8      350.79      380.46      3.95 o 
   0   2   8      181.01      179.20      3.69 o 
   1   2   8      684.12      825.39     14.66 o 
   2   2   8        5.29        7.98      3.10 o 
   3   2   8      100.04       97.25      3.20 o 
   4   2   8       30.98       40.71      4.10 o 
   5   2   8       15.09       17.92      2.67 o 
   6   2   8       68.19       65.65      3.45 o 
   7   2   8       24.09       24.31      7.42 o 
   8   2   8       57.62       48.55      5.27 o 
   9   2   8        1.15        2.01      2.94 o 
 -10   3   8       68.13       82.44     12.98 o 
  -9   3   8       51.97       55.15      6.22 o 
  -8   3   8        0.08        0.69      1.37 o 
  -7   3   8      636.45      643.83     14.33 o 
  -6   3   8      117.72      116.85      5.66 o 
  -5   3   8      804.15      800.85     13.41 o 
  -4   3   8      974.27     1013.15     19.61 o 
  -3   3   8      126.16      128.61      4.08 o 
  -2   3   8      433.26      403.34      5.15 o 
  -1   3   8     1516.49     1607.54     15.04 o 
   0   3   8        2.82        4.51      1.13 o 
   1   3   8      706.33      740.02     14.58 o 
   2   3   8        2.95       11.02      3.45 o 
   3   3   8       51.25       62.75      2.54 o 
   4   3   8       21.23       32.08      5.13 o 
   5   3   8      273.90      289.43      6.63 o 
   6   3   8        0.55        2.71      1.42 o 
   7   3   8        0.01        1.40      1.17 o 
   8   3   8      142.89      135.15      6.46 o 
   9   3   8       26.78       21.95     10.64 o 
 -10   4   8        5.22        5.24      5.54 o 
  -9   4   8       35.77       29.64      4.29 o 
  -8   4   8        9.91       11.98      4.04 o 
  -7   4   8      741.31      765.63     17.11 o 
  -6   4   8       58.17       52.91      3.69 o 
  -5   4   8      997.84     1073.61     16.95 o 
  -4   4   8       80.11       84.49      3.99 o 
  -3   4   8       45.76       35.23      1.13 o 
  -2   4   8       57.91       45.63      1.51 o 
  -1   4   8       11.72       13.70      1.19 o 
   0   4   8       11.32       10.49      1.93 o 
   1   4   8      345.98      416.76      5.64 o 
   2   4   8       54.74       70.43      4.26 o 
   3   4   8       41.85       41.31      2.50 o 
   4   4   8      692.32      713.19     14.26 o 
   5   4   8      160.35      154.17      5.78 o 
   6   4   8      130.45      118.64      4.62 o 
   7   4   8      174.38      183.72      6.75 o 
   8   4   8       66.53       67.59      5.28 o 
   9   4   8        0.98        0.91      2.13 o 
 -10   5   8        0.20        2.06      2.13 o 
  -9   5   8       38.55       45.29      4.31 o 
  -8   5   8      167.34      163.78      6.57 o 
  -7   5   8       25.78       22.10      6.89 o 
  -6   5   8        4.14        5.01      2.03 o 
  -5   5   8      159.54      137.54      5.73 o 
  -4   5   8       51.95       54.30      3.72 o 
  -3   5   8       17.44       13.81      1.13 o 
  -2   5   8      120.25      133.68      2.48 o 
  -1   5   8      204.55      177.30      2.91 o 
   0   5   8      667.77      735.48      9.35 o 
   1   5   8      268.38      263.42      5.54 o 
   2   5   8       14.30        9.35      2.58 o 
   3   5   8      339.75      361.93      8.13 o 
   4   5   8       44.74       41.54      5.05 o 
   5   5   8        1.21        3.05      1.75 o 
   6   5   8      280.54      272.07      8.17 o 
   7   5   8       11.92        8.34      3.26 o 
   8   5   8      117.76      112.84      6.63 o 
   9   5   8        5.97        3.41      1.82 o 
 -10   6   8       50.87       54.46      4.88 o 
  -9   6   8        1.20        2.34      1.81 o 
  -8   6   8        0.21        1.35      1.65 o 
  -7   6   8      159.38      166.15      7.26 o 
  -6   6   8       45.29       45.03      6.54 o 
  -5   6   8      457.84      457.91      9.48 o 
  -4   6   8        2.89        1.53      0.58 o 
  -3   6   8       86.10       91.15      2.71 o 
  -2   6   8        1.00        1.22      0.69 o 
  -1   6   8      105.88      102.64      3.13 o 
   0   6   8      403.56      354.88      6.81 o 
   1   6   8      182.78      153.76      4.01 o 
   2   6   8      168.88      174.53      4.33 o 
   3   6   8      195.31      193.31      5.50 o 
   4   6   8        1.56        2.10      1.94 o 
   5   6   8        2.62        3.67      1.71 o 
   6   6   8      105.08      100.94      5.40 o 
   7   6   8       31.06       22.72      8.01 o 
   8   6   8       43.10       40.97     11.44 o 
  -9   7   8        2.59        3.11      1.85 o 
  -8   7   8      206.53      224.62      8.98 o 
  -7   7   8        0.20        0.97      2.36 o 
  -6   7   8      189.31      188.83      7.06 o 
  -5   7   8      151.73      135.81      6.43 o 
  -4   7   8      202.83      195.37      4.55 o 
  -3   7   8      125.92      129.09      3.74 o 
  -2   7   8      196.81      182.09      4.73 o 
  -1   7   8      245.46      238.54      6.11 o 
   0   7   8       27.37       22.89      1.77 o 
   1   7   8      305.77      300.66      6.86 o 
   2   7   8      154.79      151.57      4.76 o 
   3   7   8        0.28        1.05      1.52 o 
   4   7   8      169.45      168.60      5.96 o 
   5   7   8      181.36      161.84      5.83 o 
   6   7   8       20.42       21.58      6.77 o 
   7   7   8        3.15        1.97      1.54 o 
   8   7   8      156.93      155.41      7.14 o 
  -9   8   8       11.66        6.64      2.98 o 
  -8   8   8      266.27      281.74      9.54 o 
  -7   8   8       35.26       30.85     10.09 o 
  -6   8   8        4.61        3.52      1.72 o 
  -5   8   8        0.07        1.19      1.36 o 
  -4   8   8       45.27       49.18      2.70 o 
  -3   8   8      519.21      516.44     13.80 o 
  -2   8   8      400.91      376.42      6.34 o 
  -1   8   8      314.14      274.84      6.20 o 
   0   8   8       28.50       23.27      2.79 o 
   1   8   8       36.03       36.37      3.42 o 
   2   8   8      149.35      139.13      3.91 o 
   3   8   8      207.07      202.38      5.32 o 
   4   8   8       80.08       72.98      4.47 o 
   5   8   8       16.01       15.71      5.33 o 
   6   8   8       64.17       66.25      3.86 o 
   7   8   8      111.06       97.21      4.74 o 
   8   8   8      141.83      142.01      9.23 o 
  -8   9   8      314.60      314.75      9.65 o 
  -7   9   8       16.20       13.68      5.65 o 
  -6   9   8        6.42        6.43      2.97 o 
  -5   9   8        5.81        6.67      3.32 o 
  -4   9   8       26.08       28.31      1.98 o 
  -3   9   8      380.03      371.88      9.53 o 
  -2   9   8        0.03        1.77      1.65 o 
  -1   9   8      230.22      213.66      6.24 o 
   0   9   8        1.20        3.79      1.81 o 
   1   9   8        7.07        9.68      3.67 o 
   2   9   8       16.25        7.20      3.01 o 
   3   9   8        5.57        4.33      2.13 o 
   4   9   8        3.97        3.30      1.45 o 
   5   9   8        0.18        1.62      2.58 o 
   6   9   8        5.02        2.61      2.52 o 
   7   9   8        0.88        0.92      1.78 o 
  -8  10   8       17.09       12.92      5.87 o 
  -7  10   8       87.05       92.74      6.32 o 
  -6  10   8       28.29       24.91     10.08 o 
  -5  10   8        4.77        4.98      2.95 o 
  -4  10   8       85.95       77.15      5.96 o 
  -3  10   8        0.07        1.23      1.46 o 
  -2  10   8       39.87       34.25      4.10 o 
  -1  10   8       28.22       34.63      9.55 o 
   0  10   8       27.10       31.29      4.69 o 
   1  10   8       60.55       56.71      4.50 o 
   2  10   8      118.60       91.63      4.73 o 
   3  10   8      157.47      164.90      7.34 o 
   4  10   8        7.21        5.59      2.73 o 
   5  10   8        7.91        8.28      3.39 o 
   6  10   8        0.08        2.57      3.10 o 
  -7  11   8       52.54       46.94      4.83 o 
  -6  11   8      117.48      135.84      6.84 o 
  -5  11   8       16.54       16.59      8.42 o 
  -4  11   8        1.58        1.81      2.74 o 
  -3  11   8      127.18      117.61      5.39 o 
  -2  11   8       55.89       55.74      8.93 o 
  -1  11   8       94.47       86.92      4.64 o 
   0  11   8        1.56        2.83      2.08 o 
   1  11   8       17.12       13.42      4.60 o 
   2  11   8       46.06       45.91      5.31 o 
   3  11   8       37.64       38.93      4.65 o 
   4  11   8       43.13       40.45      6.59 o 
   5  11   8      175.96      217.86      7.76 o 
   6  11   8        1.07        2.89      2.91 o 
  -6  12   8        3.29        2.22      4.26 o 
  -5  12   8        7.84        4.87      4.13 o 
  -4  12   8        9.21        8.54      4.80 o 
  -3  12   8      290.60      266.32     13.40 o 
  -2  12   8       46.46       48.92      5.50 o 
  -1  12   8       12.46       13.86      6.97 o 
   0  12   8      211.49      216.19      7.16 o 
   1  12   8       31.17       31.34     10.97 o 
   2  12   8        9.75        8.78      3.73 o 
   3  12   8       75.09       93.16      5.21 o 
   4  12   8        3.32        1.79      1.64 o 
   5  12   8      149.61      176.43      8.40 o 
  -4  13   8        3.56        1.51      2.71 o 
  -3  13   8      104.10       96.38      7.42 o 
  -2  13   8      175.97      155.93      6.91 o 
  -1  13   8      165.72      184.58      7.58 o 
   0  13   8      130.14      134.80      6.13 o 
   1  13   8       22.01       15.24      8.82 o 
   2  13   8       67.79       91.64      9.48 o 
   3  13   8       21.40       15.51     13.02 o 
  -2  14   8       34.69       34.22     15.08 o 
  -1  14   8        9.25        7.79      3.95 o 
   0  14   8       16.35       23.80      9.94 o 
   1  14   8       31.09       37.33      4.30 o 
 -11   1   9        2.52        2.14      3.54 o 
 -10   1   9       78.13       81.69      9.74 o 
  -9   1   9        4.75        2.39      4.55 o 
  -8   1   9       31.00       32.75     15.42 o 
  -7   1   9      353.01      323.19      9.41 o 
  -6   1   9        6.78        8.77      2.11 o 
  -5   1   9       40.88       26.23      2.30 o 
  -4   1   9        2.89        9.18      2.60 o 
  -3   1   9       96.98       84.60      2.11 o 
  -2   1   9     1156.28     1251.67      9.23 o 
  -1   1   9        8.10        2.11      0.72 o 
   0   1   9      269.46      270.36      4.36 o 
   1   1   9      833.15      874.56     18.25 o 
   2   1   9      226.01      262.90      6.58 o 
   3   1   9       76.54       62.56      3.42 o 
   4   1   9       84.97      109.50      3.36 o 
   5   1   9        3.15        2.17      1.23 o 
   6   1   9      103.92      126.95      6.88 o 
   7   1   9        0.57        0.85      2.43 o 
   8   1   9       33.00       34.17     11.07 o 
   9   1   9       16.76       13.97      7.53 o 
 -10   2   9      125.42      130.04      9.29 o 
  -9   2   9      149.70      158.43     11.80 o 
  -8   2   9       10.66        9.84      3.80 o 
  -7   2   9      859.36      797.76     35.29 o 
  -6   2   9      139.53      140.74      8.98 o 
  -5   2   9        8.68       10.52      3.44 o 
  -4   2   9      105.59       85.23      3.30 o 
  -3   2   9      406.34      475.22     12.37 o 
  -2   2   9     1156.65     1143.42     19.60 o 
  -1   2   9      421.95      371.13     10.79 o 
   0   2   9      677.87      689.11     16.66 o 
   1   2   9      735.75      666.17     15.42 o 
   2   2   9       14.65       15.76      1.74 o 
   3   2   9        0.23        0.15      0.97 o 
   4   2   9        0.03        0.93      1.39 o 
   5   2   9        8.54       11.44      3.54 o 
   6   2   9        2.89        3.35      1.47 o 
   7   2   9       22.37       30.87      8.78 o 
   8   2   9      156.79      156.85      6.92 o 
   9   2   9      290.34      297.78     10.37 o 
 -10   3   9        3.72        3.50      3.80 o 
  -9   3   9      499.39      501.37     15.43 o 
  -8   3   9        6.21        4.03      2.60 o 
  -7   3   9     1480.35     1608.71     47.69 o 
  -6   3   9      269.57      278.17      6.70 o 
  -5   3   9     1215.53     1233.01     33.16 o 
  -4   3   9      744.44      776.69     17.40 o 
  -3   3   9      126.37      141.02      4.47 o 
  -2   3   9      507.64      483.03      7.18 o 
  -1   3   9      171.53      155.40      3.11 o 
   0   3   9      102.74      142.22      3.23 o 
   1   3   9      663.28      634.28     28.37 o 
   2   3   9       25.40       22.01      4.68 o 
   3   3   9       88.21       92.50      4.61 o 
   4   3   9      282.92      294.95     12.31 o 
   5   3   9        1.94        2.30      1.43 o 
   6   3   9        0.00        1.42      1.14 o 
   7   3   9       52.21       57.62      6.08 o 
   8   3   9       37.16       36.99     11.54 o 
   9   3   9        4.67        5.76      3.39 o 
 -10   4   9        3.77        3.10      3.15 o 
  -9   4   9       64.42       68.37      5.98 o 
  -8   4   9       99.70      104.70      5.21 o 
  -7   4   9        1.21        3.23      1.93 o 
  -6   4   9      573.94      555.77     10.00 o 
  -5   4   9     1894.38     1922.53     37.74 o 
  -4   4   9      222.37      207.77      5.82 o 
  -3   4   9      569.88      540.47      7.54 o 
  -2   4   9      491.77      433.00      5.51 o 
  -1   4   9      301.99      283.99      4.37 o 
   0   4   9       30.90       25.57      2.15 o 
   1   4   9       74.64       73.72      3.68 o 
   2   4   9      922.27      881.96     17.84 o 
   3   4   9      239.73      268.91      5.97 o 
   4   4   9      226.37      235.06      6.87 o 
   5   4   9      356.80      357.69      8.67 o 
   6   4   9       12.13       10.97      4.57 o 
   7   4   9       14.28       16.70      5.90 o 
   8   4   9       14.82       14.55      4.82 o 
   9   4   9       12.03       10.94      5.70 o 
 -10   5   9       15.23       11.10      5.64 o 
  -9   5   9       44.54       50.46      4.55 o 
  -8   5   9       36.69       41.44      6.09 o 
  -7   5   9       54.54       56.74      4.49 o 
  -6   5   9      128.63      127.42      4.64 o 
  -5   5   9     1043.39     1089.62     15.85 o 
  -4   5   9        0.00        0.49      2.06 o 
  -3   5   9      858.83      861.88     10.59 o 
  -2   5   9       20.31       18.18      1.73 o 
  -1   5   9       41.05       39.11      1.69 o 
   0   5   9       15.24       16.68      2.33 o 
   1   5   9        0.28        0.61      0.73 o 
   2   5   9       44.67       37.66      2.97 o 
   3   5   9       59.91       60.20      3.01 o 
   4   5   9      200.95      214.97      7.06 o 
   5   5   9      243.62      255.17      8.20 o 
   6   5   9        7.88        5.56      2.22 o 
   7   5   9        0.43        2.20      1.49 o 
   8   5   9       94.10      108.95      6.20 o 
 -10   6   9       21.70       19.50     12.32 o 
  -9   6   9        7.70        7.84      2.94 o 
  -8   6   9        5.13        6.10      2.49 o 
  -7   6   9      465.74      472.75     13.98 o 
  -6   6   9       91.19       81.50      4.95 o 
  -5   6   9      532.75      573.29     12.42 o 
  -4   6   9       61.75       67.84      2.07 o 
  -3   6   9      255.88      239.30      5.64 o 
  -2   6   9       94.87       81.27      2.76 o 
  -1   6   9       23.04       19.05      2.19 o 
   0   6   9      118.66      134.43      4.80 o 
   1   6   9      577.91      506.40     22.77 o 
   2   6   9       47.85       41.34      2.82 o 
   3   6   9      142.87      147.58      5.35 o 
   4   6   9      317.02      306.72      8.22 o 
   5   6   9      163.49      153.04      5.79 o 
   6   6   9        4.03        7.00      2.82 o 
   7   6   9        3.83        5.07      2.12 o 
   8   6   9       40.54       47.52      5.84 o 
  -9   7   9        0.99        2.18      1.70 o 
  -8   7   9        0.54        1.09      1.84 o 
  -7   7   9       74.72       78.99      5.29 o 
  -6   7   9      558.37      569.04     15.08 o 
  -5   7   9       60.98       67.46      4.03 o 
  -4   7   9      187.88      186.11      3.98 o 
  -3   7   9      480.44      436.96      7.28 o 
  -2   7   9      160.30      171.29      4.46 o 
  -1   7   9        1.78        1.24      0.41 o 
   0   7   9        2.54        0.50      0.64 o 
   1   7   9      378.53      337.56      8.27 o 
   2   7   9        0.46        0.28      1.28 o 
   3   7   9       92.87       87.46      4.99 o 
   4   7   9        5.57        7.54      2.32 o 
   5   7   9      193.58      191.67      7.02 o 
   6   7   9       20.20       16.66      6.22 o 
   7   7   9       38.36       30.70      7.22 o 
   8   7   9        9.34        5.16      2.80 o 
  -9   8   9       15.90        7.61      4.72 o 
  -8   8   9        9.15       10.39      4.10 o 
  -7   8   9       78.37       77.26      5.68 o 
  -6   8   9      305.52      329.72     10.99 o 
  -5   8   9       36.18       34.28      8.82 o 
  -4   8   9       65.16       59.73      2.64 o 
  -3   8   9      417.49      431.66      8.71 o 
  -2   8   9       17.22       16.72      3.45 o 
  -1   8   9       13.16        8.69      2.55 o 
   0   8   9      170.02      171.99      4.85 o 
   1   8   9       28.39       15.48      3.84 o 
   2   8   9        1.61        1.99      0.98 o 
   3   8   9        7.03        4.45      2.00 o 
   4   8   9       12.77       12.69      4.24 o 
   5   8   9        9.62       10.81      2.71 o 
   6   8   9        2.66        4.06      1.61 o 
   7   8   9        3.68        2.56      2.33 o 
  -8   9   9       93.15       91.91      5.99 o 
  -7   9   9       62.08       64.49      6.26 o 
  -6   9   9      100.63      106.46      6.06 o 
  -5   9   9        2.45        4.28      2.35 o 
  -4   9   9      103.45      102.11      6.16 o 
  -3   9   9       10.28        9.92      3.88 o 
  -2   9   9      115.34       96.98      4.64 o 
  -1   9   9      201.01      167.99      5.64 o 
   0   9   9      265.75      230.17      9.37 o 
   1   9   9        5.86        2.58      2.03 o 
   2   9   9       57.05       42.47      5.96 o 
   3   9   9        6.40        8.34      3.30 o 
   4   9   9       12.66       13.66      4.83 o 
   5   9   9       80.27       96.70      5.91 o 
   6   9   9        0.37        1.11      2.14 o 
   7   9   9       84.95      114.18      6.81 o 
  -7  10   9        0.82        1.10      1.57 o 
  -6  10   9       44.16       44.60      4.96 o 
  -5  10   9      117.22      120.61      6.20 o 
  -4  10   9      182.77      198.16      9.37 o 
  -3  10   9        0.33        1.05      1.47 o 
  -2  10   9       27.39       25.30      3.72 o 
  -1  10   9      574.30      526.46     15.06 o 
   0  10   9       59.81       69.60     13.72 o 
   1  10   9       18.83       16.49      5.22 o 
   2  10   9        3.84        3.25      1.91 o 
   3  10   9       57.84       49.38      7.60 o 
   4  10   9       18.98       14.02      6.73 o 
   5  10   9       11.69       10.33      4.99 o 
   6  10   9       29.11       37.09      6.90 o 
  -7  11   9        6.05        5.61      3.43 o 
  -6  11   9        7.78        8.07      6.45 o 
  -5  11   9      128.24      125.30      6.74 o 
  -4  11   9        2.32        1.84      1.28 o 
  -3  11   9      177.39      165.28      7.15 o 
  -2  11   9      804.81      790.85     12.36 o 
  -1  11   9        1.89        2.10      2.06 o 
   0  11   9       66.11       61.74      3.81 o 
   1  11   9        9.67        9.70      3.35 o 
   2  11   9        8.00        5.49      2.19 o 
   3  11   9        0.07        0.48      1.67 o 
   4  11   9        0.10        1.81      2.46 o 
   5  11   9        4.67        5.57      2.29 o 
  -5  12   9        1.94        2.41      3.21 o 
  -4  12   9        0.16        1.58      1.52 o 
  -3  12   9       11.11       13.11      5.90 o 
  -2  12   9       66.38       62.10      4.35 o 
  -1  12   9        9.66       13.02      5.57 o 
   0  12   9      179.69      184.49      8.64 o 
   1  12   9        0.00        0.07      1.68 o 
   2  12   9       12.71        9.32      4.87 o 
   3  12   9       23.77       22.85      9.47 o 
   4  12   9        9.80        4.97      4.28 o 
  -4  13   9        0.75        1.94      2.79 o 
  -3  13   9       23.28       23.01     13.42 o 
  -2  13   9       41.71       49.45      6.12 o 
  -1  13   9        4.31        3.35      2.43 o 
   0  13   9       40.07       45.51      3.84 o 
   1  13   9        3.83        4.87      2.49 o 
   2  13   9        7.56        9.69      6.14 o 
 -10   0  10      940.85      964.27     35.05 o 
  -9   0  10       20.28       22.24     16.20 o 
  -8   0  10      298.32      316.79     22.27 o 
  -7   0  10      113.00      102.32      9.44 o 
  -6   0  10       95.87       87.15      4.91 o 
  -5   0  10      187.23      171.32      4.56 o 
  -4   0  10      197.60      192.45      4.76 o 
  -3   0  10       48.94       40.80      2.08 o 
  -2   0  10      250.21      241.73      5.72 o 
  -1   0  10     1677.30     1733.76     67.99 o 
   0   0  10      875.65      971.07     18.15 o 
   1   0  10       24.63       21.18     10.36 o 
   2   0  10       97.59      125.39      9.26 o 
   3   0  10      103.81      156.96     12.52 o 
   4   0  10        2.75        2.68      1.63 o 
   5   0  10      180.88      155.82      4.17 o 
   6   0  10        6.54        3.58      2.74 o 
   7   0  10      110.82      103.30     11.33 o 
   8   0  10        8.80        5.12      3.94 o 
   9   0  10       57.97       64.44      7.82 o 
 -10   1  10       10.41       11.84      7.04 o 
  -9   1  10       35.17       31.19     16.50 o 
  -8   1  10       32.49       40.43     16.47 o 
  -7   1  10       43.93       40.39      3.09 o 
  -6   1  10      169.51      194.50      6.35 o 
  -5   1  10        0.04        1.67      1.17 o 
  -4   1  10      290.50      253.23      5.65 o 
  -3   1  10      599.24      639.26      6.47 o 
  -2   1  10        0.15        2.91      0.91 o 
  -1   1  10        4.71        5.87      1.50 o 
   0   1  10      388.74      398.30      6.82 o 
   1   1  10     1017.01      993.38     59.24 o 
   2   1  10        5.71        5.76      2.46 o 
   3   1  10        9.92        9.28      2.96 o 
   4   1  10        9.81       14.72      1.93 o 
   5   1  10        1.01        0.91      0.79 o 
   6   1  10        0.71        0.79      2.17 o 
   7   1  10       58.12       58.04      5.76 o 
   8   1  10       32.23       23.24      9.36 o 
   9   1  10       27.36       27.33     13.97 o 
 -10   2  10        3.06        3.97      3.03 o 
  -9   2  10      189.19      191.08     10.26 o 
  -8   2  10       16.40       15.01      7.20 o 
  -7   2  10       14.48       15.47      5.61 o 
  -6   2  10      690.88      717.75     20.05 o 
  -5   2  10     1375.41     1386.00     32.02 o 
  -4   2  10       19.85       13.30      3.56 o 
  -3   2  10      256.61      229.69      3.75 o 
  -2   2  10      303.05      292.72      4.83 o 
  -1   2  10      985.12      942.51     14.51 o 
   0   2  10       54.39       51.26      2.68 o 
   1   2  10        4.73        8.30      2.48 o 
   2   2  10        4.88        5.16      2.00 o 
   3   2  10        0.01        1.13      0.87 o 
   4   2  10       36.06       21.08      4.88 o 
   5   2  10        8.74       10.19      3.89 o 
   6   2  10       32.33       33.28      8.36 o 
   7   2  10       19.21       14.89      6.63 o 
   8   2  10       65.92       53.22     17.25 o 
   9   2  10      117.05      133.97      8.51 o 
 -10   3  10       21.53       18.12     11.86 o 
  -9   3  10        0.07        1.62      2.20 o 
  -8   3  10        7.23        4.63      2.70 o 
  -7   3  10      216.05      236.22      8.40 o 
  -6   3  10      227.32      249.30      7.23 o 
  -5   3  10      381.43      335.41     16.02 o 
  -4   3  10      352.16      393.03      8.81 o 
  -3   3  10       43.24       36.75      1.21 o 
  -2   3  10      246.57      219.71      4.31 o 
  -1   3  10      280.10      301.33      5.74 o 
   0   3  10        8.59       10.94      3.03 o 
   1   3  10       76.12      101.75      4.77 o 
   2   3  10        3.25        4.31      1.88 o 
   3   3  10      570.10      579.90     14.23 o 
   4   3  10       42.64       36.29      4.94 o 
   5   3  10       18.66       32.40     10.32 o 
   6   3  10        4.97        7.08      2.17 o 
   7   3  10        2.03        1.38      2.20 o 
   8   3  10       80.16       91.19      6.04 o 
 -10   4  10        2.04        4.03      2.50 o 
  -9   4  10        0.38        1.01      2.04 o 
  -8   4  10        3.42        3.21      1.62 o 
  -7   4  10       23.47       20.23      5.71 o 
  -6   4  10       30.51       32.31      4.12 o 
  -5   4  10      253.00      250.26      6.79 o 
  -4   4  10      200.75      206.24      7.59 o 
  -3   4  10      780.65      790.63      9.85 o 
  -2   4  10       44.15       32.30      1.58 o 
  -1   4  10        1.58        1.75      0.86 o 
   0   4  10      585.33      570.21     11.07 o 
   1   4  10      176.13      157.00      6.31 o 
   2   4  10        4.20        7.39      3.53 o 
   3   4  10      763.82      752.39     20.45 o 
   4   4  10        4.14        5.01      1.88 o 
   5   4  10      385.34      407.70     10.02 o 
   6   4  10       73.02       72.13      4.04 o 
   7   4  10       20.70       15.47      4.24 o 
   8   4  10      108.18      123.78      6.47 o 
 -10   5  10      129.79      150.88     11.18 o 
  -9   5  10        4.43        3.71      1.60 o 
  -8   5  10       45.11       41.86      4.85 o 
  -7   5  10       26.86       25.65      7.49 o 
  -6   5  10       50.00       54.78      4.27 o 
  -5   5  10     1984.94     2083.99     27.48 o 
  -4   5  10       92.31       81.64      4.17 o 
  -3   5  10     1872.26     1913.75     32.80 o 
  -2   5  10      179.35      182.81      3.68 o 
  -1   5  10        4.00        3.69      1.02 o 
   0   5  10      363.11      375.54      8.43 o 
   1   5  10      230.10      199.78      6.20 o 
   2   5  10       54.37       56.81      7.85 o 
   3   5  10      755.17      740.32     32.47 o 
   4   5  10      909.36     1038.48     20.38 o 
   5   5  10       66.15       63.76      4.43 o 
   6   5  10        0.03        0.97      1.74 o 
   7   5  10       23.15       15.70      7.77 o 
   8   5  10        0.23        1.68      1.82 o 
  -9   6  10       96.98       91.85      6.93 o 
  -8   6  10       74.39       80.82      4.58 o 
  -7   6  10       74.31       80.39      4.48 o 
  -6   6  10        0.54        1.79      1.84 o 
  -5   6  10      148.29      140.28      5.27 o 
  -4   6  10     3227.08     3328.16     30.62 o 
  -3   6  10      645.64      611.17     10.43 o 
  -2   6  10       45.58       43.06      1.93 o 
  -1   6  10      545.59      494.84      9.85 o 
   0   6  10       13.27       11.16      2.65 o 
   1   6  10      228.91      210.84      7.67 o 
   2   6  10      302.80      322.48      6.89 o 
   3   6  10       42.42       50.29      3.67 o 
   4   6  10       24.47       17.17      6.22 o 
   5   6  10      219.54      225.34      8.21 o 
   6   6  10        1.03        1.27      1.88 o 
   7   6  10       24.59       19.09      8.01 o 
   8   6  10        0.22        1.54      2.28 o 
  -9   7  10       42.57       49.35      4.25 o 
  -8   7  10      175.20      154.79      7.04 o 
  -7   7  10       38.47       32.16     11.16 o 
  -6   7  10      438.10      483.13     14.26 o 
  -5   7  10       91.64       92.72      4.31 o 
  -4   7  10        3.44        4.43      1.97 o 
  -3   7  10      219.47      211.07      5.08 o 
  -2   7  10       40.86       36.32      2.37 o 
  -1   7  10     1145.18     1216.98     17.55 o 
   0   7  10      100.42       96.59      4.90 o 
   1   7  10       55.51       39.94      5.26 o 
   2   7  10      142.23      129.04      4.87 o 
   3   7  10      386.27      350.86     20.57 o 
   4   7  10        0.05        2.25      1.19 o 
   5   7  10        4.89        3.70      2.86 o 
   6   7  10       39.67       34.76      7.12 o 
   7   7  10       19.27       13.08      5.86 o 
  -8   8  10      627.72      676.07     18.27 o 
  -7   8  10      426.96      470.77     13.30 o 
  -6   8  10      277.49      274.27      7.93 o 
  -5   8  10        4.16        1.08      2.26 o 
  -4   8  10      166.22      161.79      6.07 o 
  -3   8  10       46.80       49.86      2.61 o 
  -2   8  10      370.99      338.92      8.04 o 
  -1   8  10      179.35      150.85      4.66 o 
   0   8  10      316.31      297.21      9.13 o 
   1   8  10      153.24      124.25      4.21 o 
   2   8  10       31.50       37.88      2.56 o 
   3   8  10      141.12      124.54      5.57 o 
   4   8  10        3.27        2.56      1.18 o 
   5   8  10        1.29        1.88      2.16 o 
   6   8  10       26.40       21.07     10.08 o 
   7   8  10       33.48       21.65      7.57 o 
  -8   9  10      234.08      220.86     12.59 o 
  -7   9  10       86.26       89.91      6.23 o 
  -6   9  10      124.42      127.58      6.76 o 
  -5   9  10       55.81       63.56      6.08 o 
  -4   9  10       61.37       61.04      4.73 o 
  -3   9  10      248.25      233.28      7.77 o 
  -2   9  10       15.57       14.50      2.77 o 
  -1   9  10       46.68       41.69      3.69 o 
   0   9  10      321.51      294.19     10.51 o 
   1   9  10      134.87       94.49      5.75 o 
   2   9  10      122.06      105.09      5.39 o 
   3   9  10       46.99       50.51      5.43 o 
   4   9  10       27.75       60.87     19.91 o 
   5   9  10      140.93      144.14      6.42 o 
   6   9  10       59.09       53.26      5.22 o 
  -7  10  10       32.62       28.34      6.10 o 
  -6  10  10       16.17       14.40      8.85 o 
  -5  10  10        2.28        2.70      1.83 o 
  -4  10  10       80.33       74.76      6.18 o 
  -3  10  10        4.92        2.43      1.75 o 
  -2  10  10       38.78       29.97      4.79 o 
  -1  10  10       36.95       22.15      8.25 o 
   0  10  10       55.76       48.53      3.73 o 
   1  10  10       10.92        7.98      3.45 o 
   2  10  10       11.55        6.87      3.37 o 
   3  10  10        6.11        5.64      2.48 o 
   4  10  10        0.01        1.92      2.16 o 
   5  10  10        0.52        2.44      2.20 o 
  -6  11  10        8.91       10.66      5.83 o 
  -5  11  10        1.14        1.53      1.96 o 
  -4  11  10       18.91        8.72      6.47 o 
  -3  11  10       18.64       15.28      8.21 o 
  -2  11  10      116.81      116.43      4.77 o 
  -1  11  10        7.45        5.21      2.93 o 
   0  11  10        1.43        3.33      2.81 o 
   1  11  10       91.34       76.23      4.76 o 
   2  11  10       38.35       24.56     10.50 o 
   3  11  10       52.74       55.69      4.71 o 
   4  11  10        6.84        5.45      2.54 o 
   5  11  10        0.87        1.95      2.76 o 
  -5  12  10       41.85       37.86      7.26 o 
  -4  12  10        0.31        1.84      1.82 o 
  -3  12  10       20.57       17.37      9.18 o 
  -2  12  10      156.08      156.67      7.95 o 
  -1  12  10       13.84        7.28      4.42 o 
   0  12  10       84.61       73.19      4.26 o 
   1  12  10        4.71        3.54      2.77 o 
   2  12  10        1.03        2.76      2.75 o 
   3  12  10        0.93       -0.01      2.01 o 
  -3  13  10       23.14       14.76     11.30 o 
  -2  13  10       87.98       94.81      7.38 o 
  -1  13  10        9.65       10.08      4.91 o 
   0  13  10      172.11      180.08      6.97 o 
   1  13  10      116.59      135.43      7.88 o 
   2  13  10       78.58       95.83      7.84 o 
 -10   1  11       72.99       78.79      7.90 o 
  -9   1  11       61.12       64.09      7.65 o 
  -8   1  11       17.20       14.96     16.81 o 
  -7   1  11      121.67      122.22      8.74 o 
  -6   1  11        4.00        5.42      2.55 o 
  -5   1  11        3.12        5.42      1.76 o 
  -4   1  11        7.00        3.07      0.83 o 
  -3   1  11      390.76      432.75      6.43 o 
  -2   1  11       12.53       21.98      1.23 o 
  -1   1  11      106.85      116.77      4.51 o 
   0   1  11        0.41        1.27      1.11 o 
   1   1  11      313.31      309.85      9.53 o 
   2   1  11       49.71       49.64      3.39 o 
   3   1  11      167.21      197.18     11.89 o 
   4   1  11       41.41       41.67      4.35 o 
   5   1  11       63.50       60.45      3.73 o 
   6   1  11       52.40       60.12      6.53 o 
   7   1  11        8.69        6.16      2.16 o 
   8   1  11        0.22        2.16      2.11 o 
 -10   2  11       15.87        8.27      8.53 o 
  -9   2  11       28.92       26.97     18.21 o 
  -8   2  11       55.77       59.44      8.02 o 
  -7   2  11       87.83       95.79      3.99 o 
  -6   2  11       31.23       34.85      3.07 o 
  -5   2  11        1.63        0.95      0.70 o 
  -4   2  11       67.06       82.64      3.82 o 
  -3   2  11      477.12      472.46      7.71 o 
  -2   2  11        0.72        2.23      0.66 o 
  -1   2  11       81.26       80.02      2.94 o 
   0   2  11      383.63      405.70      9.28 o 
   1   2  11      439.16      415.16     11.80 o 
   2   2  11       77.26       81.21      5.41 o 
   3   2  11        6.55       10.04      1.53 o 
   4   2  11       26.23       25.33      5.69 o 
   5   2  11      114.88      126.40      4.65 o 
   6   2  11       25.82       25.46      8.23 o 
   7   2  11       90.85       68.42      8.38 o 
   8   2  11       38.08       37.52     10.96 o 
 -10   3  11      104.91      112.65      9.54 o 
  -9   3  11        1.60        2.38      2.84 o 
  -8   3  11       48.79       55.50      9.49 o 
  -7   3  11        2.88        1.63      1.51 o 
  -6   3  11       66.74       50.29      3.71 o 
  -5   3  11      109.54       96.34      5.35 o 
  -4   3  11       25.15       23.46      3.38 o 
  -3   3  11        4.49        6.12      1.25 o 
  -2   3  11      152.46      147.06      3.38 o 
  -1   3  11        0.74        2.74      0.85 o 
   0   3  11      317.00      350.86      8.93 o 
   1   3  11        3.76        3.74      1.65 o 
   2   3  11     1346.89     1321.47     70.47 o 
   3   3  11      124.01      122.00      6.79 o 
   4   3  11        3.28        3.28      1.88 o 
   5   3  11        3.29        5.44      1.71 o 
   6   3  11       25.16       27.02      8.79 o 
   7   3  11       25.93       22.76     10.19 o 
   8   3  11       13.34        9.02      4.49 o 
 -10   4  11       84.95       96.47      9.22 o 
  -9   4  11       61.92       57.84      6.85 o 
  -8   4  11      108.44      101.49      8.34 o 
  -7   4  11        2.23        2.57      1.48 o 
  -6   4  11      156.07      150.04      5.27 o 
  -5   4  11      190.05      217.16      5.96 o 
  -4   4  11      437.66      440.01     11.20 o 
  -3   4  11     3343.46     3499.20     52.19 o 
  -2   4  11      742.45      670.59     10.00 o 
  -1   4  11       81.83       63.80      2.76 o 
   0   4  11        3.96        3.38      1.78 o 
   1   4  11      115.26      102.55      6.30 o 
   2   4  11       10.81        8.52      3.73 o 
   3   4  11        0.11       -0.03      2.21 o 
   4   4  11       22.23       23.88      8.33 o 
   5   4  11       37.40       35.70      4.48 o 
   6   4  11      100.38      111.52      4.89 o 
   7   4  11       27.23       23.20      9.69 o 
   8   4  11        7.42        6.09      3.82 o 
  -9   5  11        9.74       10.03      4.80 o 
  -8   5  11       40.41       37.19      4.62 o 
  -7   5  11       92.50       95.02      5.29 o 
  -6   5  11        0.53        1.53      1.29 o 
  -5   5  11      182.01      175.46      6.46 o 
  -4   5  11      435.04      433.24      9.19 o 
  -3   5  11        4.83        2.60      1.13 o 
  -2   5  11      275.88      259.21      5.73 o 
  -1   5  11        0.08        1.62      1.17 o 
   0   5  11       55.56       55.20      3.59 o 
   1   5  11       58.30       60.35      5.10 o 
   2   5  11      100.83       91.47      6.01 o 
   3   5  11     1118.02     1093.02     31.55 o 
   4   5  11       86.94       90.95      5.00 o 
   5   5  11       47.57       49.84      7.08 o 
   6   5  11      206.43      217.12      6.78 o 
   7   5  11       78.86       78.67      5.34 o 
   8   5  11       19.86       11.90      6.20 o 
  -9   6  11        7.09       10.62      5.64 o 
  -8   6  11        0.94        2.03      2.32 o 
  -7   6  11       19.47       26.45      8.93 o 
  -6   6  11      230.11      245.26      9.68 o 
  -5   6  11      689.57      690.18     17.27 o 
  -4   6  11      539.02      555.42     12.59 o 
  -3   6  11     2043.53     2090.61     24.89 o 
  -2   6  11      128.04      103.93      3.81 o 
  -1   6  11      268.59      261.31      7.42 o 
   0   6  11       39.14       31.61      4.09 o 
   1   6  11       53.22       63.78      4.65 o 
   2   6  11        1.80        3.93      1.43 o 
   3   6  11      332.64      326.69     12.69 o 
   4   6  11      162.75      144.81      9.08 o 
   5   6  11      916.91      944.04     23.05 o 
   6   6  11        1.86        3.28      1.62 o 
   7   6  11        6.41        6.71      3.36 o 
  -9   7  11      149.95      181.55     10.24 o 
  -8   7  11      348.84      378.29     10.56 o 
  -7   7  11      123.02      121.90      6.34 o 
  -6   7  11      148.47      152.61      7.07 o 
  -5   7  11       44.79       47.14      4.78 o 
  -4   7  11       78.20       77.26      4.34 o 
  -3   7  11      756.63      787.35     13.65 o 
  -2   7  11      441.45      415.46      9.87 o 
  -1   7  11     2215.06     2244.96     35.36 o 
   0   7  11       93.88       85.32      5.14 o 
   1   7  11      542.34      520.60     13.13 o 
   2   7  11        2.41        1.32      1.13 o 
   3   7  11       93.78       70.20      5.45 o 
   4   7  11      290.13      281.36     10.57 o 
   5   7  11       16.80       13.82      5.13 o 
   6   7  11       46.46       46.53      4.19 o 
   7   7  11        1.91        1.16      2.21 o 
  -8   8  11        8.18        5.79      3.03 o 
  -7   8  11       82.87       88.98      6.21 o 
  -6   8  11       13.69        9.84      4.10 o 
  -5   8  11      297.33      294.24     10.22 o 
  -4   8  11        8.03        7.60      3.21 o 
  -3   8  11      111.08      102.83      4.78 o 
  -2   8  11      922.58      871.87     30.74 o 
  -1   8  11      466.17      491.27     12.62 o 
   0   8  11       12.13       11.19      3.88 o 
   1   8  11       41.62       47.24      2.78 o 
   2   8  11      193.86      180.95      6.99 o 
   3   8  11       24.91       41.06     13.21 o 
   4   8  11       28.00       25.19      7.72 o 
   5   8  11        0.45        1.50      1.86 o 
   6   8  11        4.79        2.36      2.87 o 
  -8   9  11       24.61       27.35      8.85 o 
  -7   9  11      315.70      375.88     10.93 o 
  -6   9  11       59.93       59.83      4.77 o 
  -5   9  11      353.28      379.62     11.16 o 
  -4   9  11       75.85       75.02      5.77 o 
  -3   9  11        8.29        6.91      3.22 o 
  -2   9  11       20.00       23.13      5.30 o 
  -1   9  11      338.00      354.35     13.96 o 
   0   9  11        0.28        2.58      1.57 o 
   1   9  11     1108.75     1054.34     33.03 o 
   2   9  11        1.40        1.50      1.46 o 
   3   9  11      139.66      125.31      6.85 o 
   4   9  11       37.42       46.95      5.94 o 
   5   9  11        0.15        1.72      1.96 o 
   6   9  11       41.21       36.46     11.67 o 
  -7  10  11       30.16       39.04      7.66 o 
  -6  10  11       13.06       11.85      6.54 o 
  -5  10  11        0.52        0.32      2.68 o 
  -4  10  11        3.41        3.20      1.80 o 
  -3  10  11       15.39       15.84      6.91 o 
  -2  10  11        0.08        0.42      1.59 o 
  -1  10  11        3.78        2.59      1.50 o 
   0  10  11        7.16        6.41      3.86 o 
   1  10  11       50.58       51.97      4.19 o 
   2  10  11      317.76      284.67      9.72 o 
   3  10  11        0.31        6.67      3.76 o 
   4  10  11      122.61      145.79      7.33 o 
   5  10  11        0.03        1.24      1.66 o 
  -6  11  11       13.93       13.59      7.25 o 
  -5  11  11        6.82        5.26      2.86 o 
  -4  11  11        5.00        4.01      3.39 o 
  -3  11  11        0.04       -0.16      2.07 o 
  -2  11  11        4.27        2.23      2.96 o 
  -1  11  11       53.00       48.15      3.88 o 
   0  11  11       11.23       10.42      5.36 o 
   1  11  11        5.21        7.31      3.14 o 
   2  11  11        3.17        2.39      2.82 o 
   3  11  11        8.34        7.64      5.92 o 
   4  11  11        1.92        0.50      1.76 o 
  -4  12  11        0.83        2.77      2.07 o 
  -3  12  11       10.04        8.43      6.08 o 
  -2  12  11      320.40      340.16     12.01 o 
  -1  12  11        0.42        2.24      1.98 o 
   0  12  11       63.09       62.27      4.35 o 
   1  12  11       49.12       56.75      5.65 o 
   2  12  11       38.34       48.13      6.21 o 
   3  12  11       12.79       10.01      5.75 o 
  -2  13  11       10.71        3.62      5.08 o 
  -1  13  11       29.79       33.73      4.68 o 
   0  13  11       10.17        8.51      5.45 o 
 -10   0  12       65.94       67.04     11.11 o 
  -9   0  12      328.58      343.75     21.84 o 
  -8   0  12       19.98       28.34     18.07 o 
  -7   0  12        0.89       -1.04      5.52 o 
  -6   0  12       94.56      115.96     18.07 o 
  -5   0  12      156.75      163.37     10.46 o 
  -4   0  12       27.69       20.07      1.90 o 
  -3   0  12      391.17      333.74      7.85 o 
  -2   0  12      387.23      427.22     14.30 o 
  -1   0  12       65.70       60.76      4.54 o 
   1   0  12      344.91      360.07     15.51 o 
   2   0  12        0.56       -0.63      3.97 o 
   3   0  12       10.10       11.08      6.13 o 
   4   0  12       12.74       12.83      7.97 o 
   5   0  12       19.60       27.08     10.58 o 
   6   0  12       84.98       84.37      7.21 o 
   7   0  12      155.86      136.45      9.19 o 
   8   0  12        3.49        4.97      4.35 o 
 -10   1  12       28.54       23.85     15.93 o 
  -9   1  12      227.61      262.59     13.18 o 
  -8   1  12      175.22      188.37     11.31 o 
  -7   1  12        1.93        4.21      4.03 o 
  -6   1  12      456.28      456.15     17.82 o 
  -5   1  12       43.54       35.82      4.67 o 
  -4   1  12      123.80      120.93      3.04 o 
  -3   1  12      209.94      190.83      3.88 o 
  -2   1  12      410.69      409.48      7.01 o 
  -1   1  12        7.58        4.67      1.75 o 
   0   1  12       25.36       24.41      3.53 o 
   1   1  12      976.29     1025.28     23.06 o 
   2   1  12      103.38       99.98      6.44 o 
   3   1  12       56.02       52.61      4.88 o 
   4   1  12       73.09       68.51      4.42 o 
   5   1  12      199.99      209.01      9.12 o 
   6   1  12        0.01        1.49      2.82 o 
   7   1  12       11.45        7.76      4.49 o 
   8   1  12       42.64       52.26      6.71 o 
 -10   2  12        6.41        4.55      4.76 o 
  -9   2  12       10.82       11.71      6.96 o 
  -8   2  12      107.30       92.03      7.33 o 
  -7   2  12       68.12       76.38     10.98 o 
  -6   2  12      193.83      193.92      6.28 o 
  -4   2  12       64.09       58.44      4.19 o 
  -3   2  12     1040.00     1082.56     14.45 o 
  -2   2  12        3.27        6.82      2.10 o 
  -1   2  12      539.33      534.94     10.43 o 
   0   2  12      657.37      633.95     12.76 o 
   1   2  12       36.66       26.76      4.11 o 
   2   2  12      231.54      250.44     10.78 o 
   3   2  12       11.02       10.28      4.62 o 
   4   2  12        9.65       10.05      3.63 o 
   5   2  12        9.60        9.69      3.22 o 
   6   2  12       40.88       47.86      7.04 o 
   7   2  12        1.48        2.57      1.91 o 
   8   2  12       10.85        8.28      4.39 o 
 -10   3  12      150.31      177.09     12.78 o 
  -9   3  12        2.12        2.87      3.86 o 
  -8   3  12       47.79       35.27     14.83 o 
  -7   3  12       64.05       65.97      7.91 o 
  -6   3  12      107.86      121.78      6.67 o 
  -5   3  12      309.57      335.39     10.87 o 
  -4   3  12       59.99       65.78      4.63 o 
  -3   3  12     1347.35     1314.40     22.40 o 
  -2   3  12      303.89      298.14      6.52 o 
  -1   3  12      844.42      861.29     20.96 o 
   0   3  12     1176.35     1179.67     19.36 o 
   1   3  12        0.51        0.01      2.51 o 
   2   3  12      116.15      125.16      7.28 o 
   3   3  12        0.46        1.94      1.78 o 
   4   3  12       69.97       67.13      3.95 o 
   5   3  12       89.04       80.98      4.24 o 
   6   3  12       17.75       16.45      5.04 o 
   7   3  12       16.43       15.66      7.79 o 
   8   3  12       75.93       77.49      7.87 o 
  -9   4  12        1.62        2.59      2.07 o 
  -8   4  12      145.86      159.87      9.93 o 
  -7   4  12      124.63      122.92      6.53 o 
  -6   4  12        0.28        1.10      1.37 o 
  -5   4  12       91.85       98.93      4.52 o 
  -4   4  12      799.22      837.41     13.93 o 
  -3   4  12      669.57      636.84      9.62 o 
  -2   4  12      526.09      513.30     10.38 o 
  -1   4  12      514.16      497.83     12.70 o 
   0   4  12      424.21      389.62     14.28 o 
   1   4  12        2.49        2.07      4.26 o 
   2   4  12       10.13        8.48      3.13 o 
   3   4  12      105.68      110.59      5.90 o 
   4   4  12      465.90      500.77     14.09 o 
   5   4  12       40.95       40.57      6.16 o 
   6   4  12        3.38        5.95      2.96 o 
   7   4  12        7.68        6.88      3.78 o 
  -9   5  12       54.05       55.22      6.41 o 
  -8   5  12       62.87       60.50      5.06 o 
  -7   5  12       10.77        8.14      2.90 o 
  -6   5  12       88.00       84.14      4.41 o 
  -5   5  12        5.77        7.21      2.46 o 
  -4   5  12       99.42      104.58      4.36 o 
  -3   5  12      564.87      519.40      7.56 o 
  -2   5  12      150.63      157.54      4.56 o 
  -1   5  12      794.79      823.15     19.84 o 
   0   5  12      206.38      198.52      6.56 o 
   1   5  12       61.61       59.61      4.80 o 
   2   5  12        1.76        1.72      2.02 o 
   3   5  12        0.00        0.64      2.59 o 
   4   5  12      123.41      123.34      6.09 o 
   5   5  12      139.72      125.58      6.97 o 
   6   5  12       30.22       20.24      7.76 o 
   7   5  12      133.74      139.18      8.14 o 
  -9   6  12       37.52       39.82      5.44 o 
  -8   6  12        0.73        2.05      2.87 o 
  -7   6  12       56.25       51.78      4.57 o 
  -6   6  12      248.93      256.59      9.10 o 
  -5   6  12       69.43       71.48      5.44 o 
  -4   6  12       25.03       26.20      5.77 o 
  -3   6  12      473.55      468.32     11.08 o 
  -2   6  12      681.91      661.27     12.32 o 
  -1   6  12      462.37      464.26      9.36 o 
   0   6  12      210.49      207.19      6.38 o 
   1   6  12       12.37        7.42      3.28 o 
   2   6  12       64.18       67.67      4.28 o 
   3   6  12        8.75        6.47      2.67 o 
   4   6  12       18.06       18.25      7.07 o 
   5   6  12       31.92       18.15      7.67 o 
   6   6  12      104.82       94.53      4.87 o 
   7   6  12       22.26       13.26      8.64 o 
  -8   7  12        6.14        5.60      3.00 o 
  -7   7  12        4.16        3.83      1.96 o 
  -6   7  12      100.32       98.67      4.95 o 
  -5   7  12       61.19       49.25      4.09 o 
  -4   7  12      740.33      724.64     19.66 o 
  -3   7  12       20.31       18.85      5.16 o 
  -2   7  12        1.13        0.89      1.20 o 
  -1   7  12      475.18      470.10     11.78 o 
   0   7  12      479.66      465.02     15.37 o 
   1   7  12      188.34      198.13      7.43 o 
   2   7  12        4.92        8.83      3.40 o 
   3   7  12        8.99        6.20      1.98 o 
   4   7  12       12.90       16.12      6.30 o 
   5   7  12        8.98        7.73      2.92 o 
   6   7  12       71.44       66.62      4.07 o 
  -8   8  12        7.94        8.24      5.88 o 
  -7   8  12       79.25      101.75      8.91 o 
  -6   8  12        8.13        6.26      3.79 o 
  -5   8  12      156.01      148.48      5.65 o 
  -4   8  12      109.90      110.58      5.38 o 
  -3   8  12       41.25       36.28      3.46 o 
  -2   8  12       89.99       87.23      3.54 o 
  -1   8  12      210.80      211.59      7.34 o 
   0   8  12      125.08      135.63      7.24 o 
   1   8  12      684.47      704.92     26.97 o 
   2   8  12       32.85       38.74     11.65 o 
   3   8  12      297.11      280.91      9.76 o 
   4   8  12       12.43       12.75      5.04 o 
   5   8  12        0.02        1.21      2.44 o 
   6   8  12       54.41       51.98      4.38 o 
  -7   9  12      212.06      251.26      9.88 o 
  -6   9  12       21.55       24.53     11.46 o 
  -5   9  12      132.38      148.21      7.77 o 
  -4   9  12        2.94        3.35      2.20 o 
  -3   9  12       45.79       37.25     13.16 o 
  -2   9  12       14.43       14.01      4.66 o 
  -1   9  12      160.44      163.15      6.66 o 
   0   9  12       43.73       34.18      9.69 o 
   1   9  12      330.04      367.68     13.03 o 
   2   9  12       10.08        9.50      4.18 o 
   3   9  12       52.84       63.11      9.79 o 
   4   9  12       27.06       13.21      5.63 o 
   5   9  12       43.50       41.09      5.50 o 
  -6  10  12       19.05       16.13      8.71 o 
  -5  10  12       90.43      106.53      6.77 o 
  -4  10  12        0.00       -0.11      1.98 o 
  -3  10  12       32.63       37.52      4.29 o 
  -2  10  12       13.46        9.22      3.60 o 
  -1  10  12        0.19        1.23      1.68 o 
   0  10  12       28.80       31.06      3.54 o 
   1  10  12      114.59      110.36      5.78 o 
   2  10  12       95.48      110.87      7.76 o 
   3  10  12       62.75       62.51      5.72 o 
   4  10  12      112.25      101.60      6.38 o 
  -5  11  12      102.35      118.35      7.20 o 
  -4  11  12        3.24        4.36      3.10 o 
  -3  11  12       10.78       10.46      5.84 o 
  -2  11  12      112.27      129.41      7.17 o 
  -1  11  12        2.40        1.31      2.66 o 
   0  11  12        0.05        0.80      1.38 o 
   1  11  12       47.82       46.59      6.60 o 
   2  11  12       19.99       17.95     10.42 o 
   3  11  12      137.51      128.00      7.56 o 
  -4  12  12       10.98        8.65      4.76 o 
  -3  12  12      103.05      103.14      6.55 o 
  -2  12  12        1.55        3.10      2.07 o 
  -1  12  12       67.19       63.30      7.47 o 
   0  12  12        0.29        0.49      1.84 o 
   1  12  12        3.36        4.31      3.40 o 
   2  12  12       27.19       17.11     12.77 o 
 -10   1  13       15.27       11.14      8.60 o 
  -9   1  13      175.17      202.34     13.62 o 
  -8   1  13       54.84       60.07      7.23 o 
  -7   1  13       60.85       53.16      8.28 o 
  -6   1  13      504.28      459.88     19.80 o 
  -5   1  13      177.02      147.03      5.59 o 
  -4   1  13      235.59      208.68      5.59 o 
  -3   1  13        1.76        2.74      1.14 o 
  -2   1  13      314.98      294.52     17.49 o 
  -1   1  13       29.63       27.81      3.50 o 
   0   1  13       24.35       22.74      3.18 o 
   1   1  13      291.45      270.93     10.23 o 
   2   1  13      308.59      308.42      9.96 o 
   3   1  13      325.43      360.77     12.89 o 
   4   1  13       39.38       42.85     13.94 o 
   5   1  13       73.26       70.06      5.96 o 
   6   1  13       50.63       51.98      6.55 o 
   7   1  13        0.17        1.32      2.49 o 
  -9   2  13        3.95        4.12      4.20 o 
  -8   2  13      100.14       97.98      9.50 o 
  -7   2  13       17.30       11.86      6.01 o 
  -6   2  13       98.07       85.52      7.60 o 
  -5   2  13        0.67        3.16      2.17 o 
  -4   2  13        0.31        2.11      1.30 o 
  -3   2  13        1.24        1.03      0.78 o 
  -2   2  13       95.40       84.77      3.14 o 
  -1   2  13     1114.69     1068.86     22.59 o 
   0   2  13      217.21      194.43      6.73 o 
   1   2  13      441.18      420.49     11.90 o 
   2   2  13      260.12      262.12      9.26 o 
   3   2  13       43.30       50.51      4.62 o 
   4   2  13       65.15       63.92      5.43 o 
   5   2  13       14.57       16.73      5.81 o 
   6   2  13       41.34       34.42      6.27 o 
   7   2  13       46.03       34.35     13.87 o 
  -9   3  13       11.10        8.62      7.94 o 
  -8   3  13        1.59        1.67      2.26 o 
  -7   3  13       19.48       14.58      9.75 o 
  -6   3  13        5.92       11.29      5.84 o 
  -5   3  13       36.75       43.74      3.62 o 
  -4   3  13       72.75       64.83      3.82 o 
  -3   3  13      218.23      207.08      3.97 o 
  -2   3  13       49.77       48.76      2.34 o 
  -1   3  13     2218.12     2242.31     43.86 o 
   0   3  13      247.27      246.40      8.21 o 
   1   3  13      505.46      504.42     13.18 o 
   2   3  13      964.77     1017.42     30.25 o 
   3   3  13      642.40      660.16     21.57 o 
   4   3  13        0.83        0.53      2.35 o 
   5   3  13       71.02       80.73      6.75 o 
   6   3  13       14.30       13.87      6.65 o 
   7   3  13      126.56      144.33      7.62 o 
  -9   4  13        3.92        6.05      3.72 o 
  -8   4  13       33.61       41.08      7.72 o 
  -7   4  13       32.71       25.56     11.66 o 
  -6   4  13        0.59        1.22      1.29 o 
  -5   4  13        0.55        1.52      1.97 o 
  -4   4  13       44.69       51.82      7.56 o 
  -3   4  13      497.60      465.88     13.50 o 
  -2   4  13        2.08        1.97      1.47 o 
  -1   4  13      197.78      179.93      5.69 o 
   0   4  13       65.95       59.45      4.21 o 
   1   4  13      249.30      234.59      9.67 o 
   2   4  13      162.60      158.14      7.69 o 
   3   4  13      203.45      207.21     10.60 o 
   4   4  13       14.58       14.22      4.82 o 
   5   4  13       39.88       35.73      4.68 o 
   6   4  13        0.04        0.80      2.74 o 
   7   4  13      116.12      112.31      6.41 o 
  -9   5  13       67.42       64.95      6.83 o 
  -8   5  13       25.95       34.81     13.83 o 
  -7   5  13       68.11       75.65      5.09 o 
  -6   5  13       15.53       20.79      6.92 o 
  -5   5  13       10.60       10.70      3.55 o 
  -4   5  13       14.79        9.85      2.63 o 
  -3   5  13      569.02      542.54     12.38 o 
  -2   5  13      395.67      388.69     10.13 o 
  -1   5  13      138.70      147.38      6.99 o 
   0   5  13      162.53      169.52      6.71 o 
   1   5  13       27.62       24.79     11.95 o 
   2   5  13       45.63       38.60     15.37 o 
   3   5  13       53.69       45.53      4.75 o 
   4   5  13      581.52      592.75     18.35 o 
   5   5  13      105.86       92.35      5.32 o 
   6   5  13        6.48        3.06      2.72 o 
   7   5  13      282.07      314.00     13.12 o 
  -8   6  13       75.46       73.68      6.87 o 
  -7   6  13       37.56       32.84      8.56 o 
  -6   6  13       26.07       25.26      4.43 o 
  -5   6  13       97.49      105.88      5.20 o 
  -4   6  13        1.00        1.20      1.64 o 
  -3   6  13       36.76       34.77      3.47 o 
  -2   6  13        0.82        2.41      1.16 o 
  -1   6  13      190.53      166.73      4.74 o 
   0   6  13      195.13      200.84      8.55 o 
   1   6  13       30.23       32.57      5.27 o 
   2   6  13       46.17       47.34      6.40 o 
   3   6  13      677.29      707.56     23.37 o 
   4   6  13        5.23        3.89      2.40 o 
   5   6  13       37.18       19.90      9.84 o 
   6   6  13        2.52        3.09      2.67 o 
  -8   7  13        3.15        2.60      1.98 o 
  -7   7  13       19.68       17.18      7.72 o 
  -6   7  13        6.85        6.15      2.92 o 
  -5   7  13      124.38      123.85      5.27 o 
  -4   7  13       68.96       60.00      4.24 o 
  -3   7  13        0.00        0.66      1.70 o 
  -2   7  13       14.66       14.00      3.62 o 
  -1   7  13       52.66       44.88      3.39 o 
   0   7  13      118.74      119.97      5.86 o 
   1   7  13      143.66      135.80      8.36 o 
   2   7  13      105.18       91.15      6.38 o 
   3   7  13      147.07      146.57      7.04 o 
   4   7  13        4.36        6.65      2.68 o 
   5   7  13       63.65       47.68      6.56 o 
   6   7  13       28.64       19.90     10.30 o 
  -7   8  13       57.90       65.94      5.38 o 
  -6   8  13      120.13      120.87      6.59 o 
  -5   8  13      117.82      119.51      6.93 o 
  -4   8  13      420.13      449.72     13.24 o 
  -3   8  13        1.57        1.87      2.23 o 
  -2   8  13        9.79        9.05      3.20 o 
  -1   8  13        3.70        2.13      1.33 o 
   0   8  13      116.88      104.98      5.21 o 
   1   8  13      690.39      687.01     29.05 o 
   2   8  13       17.88       14.78      5.54 o 
   3   8  13       79.05       84.69      6.81 o 
   4   8  13       74.62       81.81      6.84 o 
   5   8  13        0.05        1.05      1.56 o 
  -7   9  13       38.80       37.95      6.17 o 
  -6   9  13       20.96       15.33      7.14 o 
  -5   9  13       49.71       51.13      5.53 o 
  -4   9  13       25.94       22.38     10.45 o 
  -3   9  13       17.66       15.23      6.60 o 
  -2   9  13      213.37      210.09      8.90 o 
  -1   9  13        0.26        1.88      1.34 o 
   0   9  13      332.79      351.32     10.52 o 
   1   9  13      245.97      247.08     11.44 o 
   2   9  13      204.44      203.44     10.18 o 
   3   9  13      134.43      131.15      7.16 o 
   4   9  13      102.64      112.20      5.96 o 
  -6  10  13        4.15        8.38      4.12 o 
  -5  10  13       96.19      121.70      6.61 o 
  -4  10  13        1.97        2.14      2.44 o 
  -3  10  13       63.50       65.75      4.76 o 
  -2  10  13        0.70        1.05      1.84 o 
  -1  10  13        0.49        0.44      2.14 o 
   0  10  13       70.87       65.87      4.15 o 
   1  10  13      137.98      134.60      8.68 o 
   2  10  13      115.18      116.90      6.62 o 
   3  10  13      425.14      467.31     15.46 o 
   4  10  13        0.29        0.57      2.48 o 
  -4  11  13       21.01       15.25     10.16 o 
  -3  11  13       86.81      103.39      6.86 o 
  -2  11  13      287.31      297.99      9.13 o 
  -1  11  13        2.82        3.03      2.87 o 
   0  11  13       36.37       38.60      6.04 o 
   1  11  13       26.83       37.54      4.83 o 
   2  11  13        1.68        0.54      2.73 o 
  -2  12  13        0.04        3.01      2.86 o 
  -1  12  13      219.37      262.48     15.21 o 
   0  12  13       24.32       40.14      8.23 o 
  -9   0  14       14.07       20.20     18.85 o 
  -8   0  14       18.01       26.70     23.74 o 
  -7   0  14      218.25      212.29     15.71 o 
  -6   0  14      225.25      235.48     19.94 o 
  -5   0  14      296.09      237.41     16.46 o 
  -4   0  14      789.56      583.57     16.25 o 
  -3   0  14        5.42        6.27      2.84 o 
  -2   0  14       46.36       33.87      6.20 o 
  -1   0  14        9.77        9.18      4.15 o 
   0   0  14       16.31       21.96     12.68 o 
   1   0  14     1127.48     1220.21     43.62 o 
   2   0  14       39.30       34.07      5.52 o 
   3   0  14     2134.33     2241.74     34.90 o 
   4   0  14      660.21      665.29     42.90 o 
   5   0  14        7.15       11.47      7.86 o 
   6   0  14       87.89       96.06     11.15 o 
   7   0  14      154.73      187.59     12.04 o 
  -9   1  14       22.30       21.72     12.16 o 
  -8   1  14        0.02        3.51      3.27 o 
  -7   1  14       45.51       35.15     20.21 o 
  -6   1  14        3.20       10.95      5.07 o 
  -5   1  14      225.75      220.24     11.59 o 
  -4   1  14      130.16      119.89      2.79 o 
  -3   1  14       12.21        5.58      2.14 o 
  -2   1  14      323.85      290.94      7.34 o 
  -1   1  14       56.23       56.35      3.21 o 
   0   1  14        0.04        0.77      1.75 o 
   1   1  14      777.02      774.79     21.31 o 
   2   1  14       36.70       39.36     13.79 o 
   3   1  14       80.43       83.69      6.61 o 
   4   1  14       31.56       29.74     11.24 o 
   5   1  14      112.54      119.69      6.29 o 
   6   1  14       40.66       29.66     14.12 o 
   7   1  14       65.80       59.49      6.93 o 
  -9   2  14       15.32       14.06     11.29 o 
  -8   2  14       58.23       58.67      9.44 o 
  -7   2  14        6.66       12.19      5.27 o 
  -6   2  14       33.69       25.74     10.58 o 
  -5   2  14       49.64       42.89      3.10 o 
  -4   2  14      328.72      257.82      8.68 o 
  -3   2  14      117.94      111.26      3.76 o 
  -2   2  14      486.03      465.13      9.12 o 
  -1   2  14        4.27        4.14      2.00 o 
   0   2  14       81.45       75.35      4.02 o 
   1   2  14     1484.43     1570.15     39.05 o 
   2   2  14      151.38      142.42      7.28 o 
   3   2  14      729.81      758.49     28.96 o 
   4   2  14        3.32        4.04      2.90 o 
   5   2  14      317.25      331.28     10.43 o 
   6   2  14       82.70       87.71      6.25 o 
   7   2  14       23.20       19.62      8.92 o 
  -9   3  14       39.99       39.05     22.67 o 
  -8   3  14       92.51       83.31      7.98 o 
  -7   3  14       16.49       13.25      7.20 o 
  -6   3  14       26.03       22.10     12.17 o 
  -5   3  14       86.65       79.57      5.72 o 
  -4   3  14        1.59        0.41      1.98 o 
  -3   3  14      248.45      225.77      8.74 o 
  -2   3  14      200.88      210.56      8.22 o 
  -1   3  14      229.76      209.77      5.55 o 
   0   3  14       85.67       86.89      4.34 o 
   1   3  14      614.40      639.18     18.73 o 
   2   3  14     1090.74     1128.48     49.58 o 
   3   3  14       35.65       29.75     14.70 o 
   4   3  14       16.10       15.24      5.33 o 
   5   3  14        0.01        2.62      2.53 o 
   6   3  14       12.32       10.78      5.02 o 
   7   3  14       29.97       17.53     11.96 o 
  -9   4  14       30.95       26.85     21.37 o 
  -8   4  14       38.54       30.44     17.40 o 
  -7   4  14       68.69       75.73      7.13 o 
  -6   4  14        6.33        7.06      3.26 o 
  -5   4  14       70.92       61.03      4.95 o 
  -4   4  14       76.76       70.00      4.79 o 
  -3   4  14      246.89      264.94      9.81 o 
  -2   4  14       70.60       83.27      4.11 o 
  -1   4  14        0.18        1.18      1.49 o 
   0   4  14       23.40       23.17      3.64 o 
   1   4  14       70.03       57.53      6.13 o 
   2   4  14       49.53       56.94      4.85 o 
   3   4  14       60.32       61.24      6.26 o 
   4   4  14       20.83       18.03      7.13 o 
   5   4  14       53.70       50.46      6.06 o 
   6   4  14       16.11       11.62      7.98 o 
  -8   5  14        2.03        2.48      2.94 o 
  -7   5  14       43.87       52.81      8.43 o 
  -6   5  14        1.08        0.26      2.10 o 
  -5   5  14      113.49      115.49      6.09 o 
  -4   5  14       91.23       87.07      5.30 o 
  -3   5  14       22.61       27.52      7.64 o 
  -2   5  14       12.04       12.10      2.00 o 
  -1   5  14        0.14        0.34      1.60 o 
   0   5  14        3.99        5.16      2.46 o 
   1   5  14       18.45       15.97      7.50 o 
   2   5  14        0.18        2.24      2.40 o 
   3   5  14       31.64       30.93     10.54 o 
   4   5  14      344.04      341.70      9.73 o 
   5   5  14       17.93       12.66      5.73 o 
   6   5  14       74.23       79.22      5.28 o 
  -8   6  14       26.14       35.59     10.43 o 
  -7   6  14       21.39       15.13      5.42 o 
  -6   6  14        7.92        6.82      2.71 o 
  -5   6  14       68.13       68.23      4.18 o 
  -4   6  14      132.66      133.94      6.28 o 
  -3   6  14        5.03        6.88      2.55 o 
  -2   6  14      142.37      146.52      7.33 o 
  -1   6  14      335.88      352.06     14.06 o 
   0   6  14       18.15       16.49     10.13 o 
   1   6  14        3.35        0.82      3.46 o 
   2   6  14        7.52        5.64      5.22 o 
   3   6  14       60.80       67.86      7.01 o 
   4   6  14       32.79       24.90      8.87 o 
   5   6  14        0.92        1.55      2.07 o 
   6   6  14        0.01        0.93      2.28 o 
  -7   7  14        0.87        2.83      2.11 o 
  -6   7  14        3.55        4.88      2.00 o 
  -5   7  14        0.02        1.08      1.69 o 
  -4   7  14       29.37       33.14      8.80 o 
  -3   7  14        2.53        2.89      1.73 o 
  -2   7  14       17.27       15.98      4.98 o 
  -1   7  14      230.67      241.60      8.47 o 
   0   7  14      262.12      264.28     12.73 o 
   1   7  14       55.32       58.69      7.59 o 
   2   7  14       65.92       75.42      4.75 o 
   3   7  14      178.19      168.28      7.17 o 
   4   7  14       84.16       87.10      6.08 o 
   5   7  14       15.81        8.88      6.29 o 
  -7   8  14       11.03        8.65      4.62 o 
  -6   8  14       15.01       11.88      6.35 o 
  -5   8  14        1.91        2.57      2.06 o 
  -4   8  14       49.91       47.30      6.15 o 
  -3   8  14      121.57      107.95      6.10 o 
  -2   8  14       98.06       92.31      5.51 o 
  -1   8  14      163.73      153.03      5.84 o 
   0   8  14       86.82       82.23      4.79 o 
   1   8  14        2.56        2.56      2.76 o 
   2   8  14       39.28       38.19     11.78 o 
   3   8  14       17.09       13.40      4.83 o 
   4   8  14        0.55        2.20      2.31 o 
   5   8  14       12.04       10.41      5.20 o 
  -6   9  14       33.64       41.87      6.60 o 
  -5   9  14        2.67        3.21      2.80 o 
  -4   9  14        5.00        4.65      2.44 o 
  -3   9  14        2.59        3.57      2.36 o 
  -2   9  14       14.68       13.91      7.05 o 
  -1   9  14       48.22       43.86      5.43 o 
   0   9  14      227.73      205.72      7.93 o 
   1   9  14        1.19        4.61      2.54 o 
   2   9  14       72.28       81.85      6.99 o 
   3   9  14      229.96      232.73      9.09 o 
   4   9  14        0.00        1.57      2.35 o 
  -5  10  14        1.66        1.81      2.38 o 
  -4  10  14       16.32       14.00      6.50 o 
  -3  10  14       22.19       18.69      8.84 o 
  -2  10  14        0.06        1.19      1.83 o 
  -1  10  14        1.09        1.90      2.22 o 
   0  10  14        4.08        2.24      2.34 o 
   1  10  14        4.25        5.12      3.41 o 
   2  10  14       13.07        7.02      3.42 o 
   3  10  14      185.72      193.99     11.29 o 
  -3  11  14       98.09      107.90      7.18 o 
  -2  11  14       24.32       22.17      9.49 o 
  -1  11  14        0.03        0.01      3.25 o 
   0  11  14       17.41        7.97     11.08 o 
   1  11  14        4.13        7.15      6.74 o 
  -9   1  15      164.15      186.49     13.29 o 
  -8   1  15       11.60        5.70      4.84 o 
  -7   1  15       57.73       56.93      8.13 o 
  -6   1  15       27.40       20.62     10.89 o 
  -5   1  15      114.09       79.04      6.88 o 
  -4   1  15       50.37       30.46      3.23 o 
  -3   1  15      421.08      377.58      9.81 o 
  -2   1  15      118.81       86.34      3.38 o 
  -1   1  15        7.69        7.67      2.82 o 
   0   1  15      128.23      139.42      5.42 o 
   1   1  15        2.89        1.40      2.07 o 
   2   1  15       13.78       15.56      7.04 o 
   3   1  15     1461.55     1620.73     55.22 o 
   4   1  15      451.73      493.13     20.68 o 
   5   1  15      875.31      950.00     19.51 o 
   6   1  15       27.25       24.99      8.87 o 
  -9   2  15       32.05       34.38      8.29 o 
  -8   2  15        8.59        4.42      3.09 o 
  -7   2  15       55.91       57.54      6.32 o 
  -6   2  15       81.71       82.76      8.74 o 
  -5   2  15       45.36       51.21      7.40 o 
  -4   2  15      232.45      246.08      9.71 o 
  -3   2  15      129.48       95.35      3.52 o 
  -2   2  15      208.82      165.02      5.24 o 
  -1   2  15      131.35      130.42      4.95 o 
   0   2  15       25.22       22.04      7.86 o 
   1   2  15      372.36      381.73     13.97 o 
   2   2  15        2.11        1.87      2.69 o 
   3   2  15      161.74      153.45      9.44 o 
   4   2  15      292.25      306.07     10.64 o 
   5   2  15      340.74      350.22     10.74 o 
   6   2  15       31.25       27.48     12.49 o 
  -9   3  15        3.65        6.85      6.02 o 
  -8   3  15        9.94       12.07     10.37 o 
  -7   3  15        0.07        1.21      2.75 o 
  -6   3  15        6.65        7.45      4.74 o 
  -5   3  15       45.63       37.18      3.16 o 
  -4   3  15       67.52       64.16      4.74 o 
  -3   3  15        3.01        7.18      3.13 o 
  -2   3  15      144.28      161.49      5.27 o 
  -1   3  15      225.25      202.79      6.53 o 
   0   3  15      102.51      100.64      5.46 o 
   1   3  15      169.47      181.73      9.22 o 
   2   3  15       58.39       61.35      5.19 o 
   3   3  15       17.26       15.74      5.69 o 
   4   3  15        7.62        6.36      3.68 o 
   5   3  15       30.74       28.70     14.02 o 
   6   3  15        1.92        1.10      1.93 o 
  -8   4  15      212.91      252.25     13.56 o 
  -7   4  15        0.50        2.04      3.47 o 
  -6   4  15        1.02        1.42      2.86 o 
  -5   4  15      175.05      154.54      7.85 o 
  -4   4  15       12.61       16.42      5.56 o 
  -3   4  15        8.12        4.76      2.40 o 
  -2   4  15        0.75        0.23      1.42 o 
  -1   4  15       63.22       52.40      4.00 o 
   0   4  15       54.94       71.36     10.69 o 
   1   4  15        5.63        4.34      3.25 o 
   2   4  15       32.49       29.85     13.32 o 
   3   4  15      153.81      154.15      8.81 o 
   4   4  15       59.96       53.88      4.55 o 
   5   4  15       17.60       15.19      9.36 o 
   6   4  15        6.35        2.97      3.46 o 
  -8   5  15       16.00        8.86      7.81 o 
  -7   5  15        9.29       10.53      9.09 o 
  -6   5  15        4.79        4.08      3.04 o 
  -5   5  15      342.95      347.67     10.50 o 
  -4   5  15       11.40       12.90      5.00 o 
  -3   5  15      195.22      181.86      8.40 o 
  -2   5  15      176.67      157.79      7.71 o 
  -1   5  15        1.08        1.60      1.81 o 
   0   5  15      196.80      216.39     10.80 o 
   1   5  15       75.06       74.75      5.57 o 
   2   5  15       41.58       36.20     15.27 o 
   3   5  15       15.50       13.83      5.21 o 
   4   5  15        0.69        1.15      1.70 o 
   5   5  15        1.72        2.37      2.00 o 
  -7   6  15        2.58        4.11      3.94 o 
  -6   6  15      122.72      131.05      6.77 o 
  -5   6  15      107.02      114.74      7.74 o 
  -4   6  15      242.58      234.10      9.58 o 
  -3   6  15       17.71       14.10      6.21 o 
  -2   6  15        2.09        2.89      1.59 o 
  -1   6  15       93.89       87.74      4.93 o 
   0   6  15       99.96      107.04      7.70 o 
   1   6  15        0.55        2.59      1.88 o 
   2   6  15       18.23       12.68      6.38 o 
   3   6  15        6.61        4.86      3.26 o 
   4   6  15      178.24      178.12      7.14 o 
   5   6  15        0.86        1.96      1.65 o 
  -7   7  15       11.06        7.32      8.97 o 
  -6   7  15       10.04        8.24      3.09 o 
  -5   7  15        0.04        1.91      1.55 o 
  -4   7  15       62.59       61.72      3.80 o 
  -3   7  15       36.45       24.37      9.28 o 
  -2   7  15        4.26        5.61      3.02 o 
  -1   7  15        0.21        0.19      1.46 o 
   0   7  15       15.81       14.11      8.52 o 
   1   7  15        4.25        7.51      4.94 o 
   2   7  15       15.31       13.54      7.51 o 
   3   7  15       32.37       23.36     17.24 o 
   4   7  15       12.88       11.97      5.62 o 
  -6   8  15        0.11        2.05      1.70 o 
  -5   8  15       22.65       17.41      7.40 o 
  -4   8  15       19.48       14.85      9.38 o 
  -3   8  15      146.70      132.29      9.42 o 
  -2   8  15       37.17       37.42      4.68 o 
  -1   8  15        0.12        0.87      2.16 o 
   0   8  15        3.73        2.45      2.40 o 
   1   8  15       78.81       73.53      6.11 o 
   2   8  15       28.37       24.71     13.37 o 
   3   8  15       71.44       88.90      6.80 o 
   4   8  15       13.48       12.54      9.74 o 
  -5   9  15        0.09        1.39      1.99 o 
  -4   9  15       26.16       30.00      6.33 o 
  -3   9  15        0.01       -0.20      4.66 o 
  -2   9  15      199.67      224.40      8.82 o 
  -1   9  15      141.49      144.40      9.28 o 
   0   9  15       12.13       12.14     13.70 o 
   1   9  15      160.52      161.37      8.47 o 
   2   9  15        2.90        1.89      2.78 o 
   3   9  15       15.34       11.34      4.63 o 
  -4  10  15        8.04        3.06      2.64 o 
  -3  10  15       11.58        8.82      3.68 o 
  -2  10  15        2.69        4.76      2.96 o 
  -1  10  15        2.15        3.31      3.09 o 
   0  10  15       35.65       33.12     16.77 o 
   1  10  15       76.63       74.30      6.45 o 
   2  10  15        7.33        9.73      7.05 o 
  -8   0  16        0.44        4.40      4.11 o 
  -7   0  16      326.49      338.86     22.73 o 
  -6   0  16       13.57       10.27      8.00 o 
  -5   0  16       53.39       48.28     24.31 o 
  -4   0  16       33.49       37.75     22.41 o 
  -3   0  16       29.05       10.80      5.29 o 
  -2   0  16      191.36      156.51      8.31 o 
  -1   0  16       16.57       19.85      8.42 o 
   0   0  16       67.08       61.43      5.90 o 
   1   0  16       82.85       73.57      7.65 o 
   2   0  16       18.58       14.82      9.84 o 
   3   0  16      249.40      256.57     15.60 o 
   4   0  16        2.33        3.45      2.19 o 
   5   0  16     1048.69     1114.51     25.41 o 
   6   0  16      830.00      864.68     45.72 o 
  -8   1  16       82.82      100.88     11.62 o 
  -7   1  16      112.51      133.77      9.84 o 
  -6   1  16        0.42       -0.53      3.83 o 
  -5   1  16       22.13       24.38     11.85 o 
  -4   1  16       38.74       29.17     13.01 o 
  -3   1  16       23.37       20.51      2.37 o 
  -2   1  16      120.64      111.22      4.69 o 
  -1   1  16      182.81      164.77      6.35 o 
   0   1  16       59.20       51.84      4.07 o 
   1   1  16      180.00      185.26     10.01 o 
   2   1  16        0.98        2.73      2.55 o 
   3   1  16       30.80       27.61     14.16 o 
   4   1  16        3.08        3.84      2.32 o 
   5   1  16      328.76      338.38     10.16 o 
   6   1  16       79.27       81.85      6.28 o 
  -8   2  16        7.87       10.71      8.04 o 
  -7   2  16       31.22       28.64     19.38 o 
  -6   2  16       11.13        9.42      4.69 o 
  -5   2  16       53.08       50.93     21.31 o 
  -4   2  16      180.57      181.89      8.58 o 
  -3   2  16      247.97      220.18      9.16 o 
  -2   2  16       27.60       22.93      2.96 o 
  -1   2  16      127.43      104.95      4.77 o 
   0   2  16      234.23      192.36      7.94 o 
   1   2  16       21.03       15.64      8.80 o 
   2   2  16       96.44      104.04      8.05 o 
   3   2  16       19.63       16.65     10.37 o 
   4   2  16        1.52        3.52      2.58 o 
   5   2  16       47.43       41.20      8.97 o 
   6   2  16        1.26        2.92      2.05 o 
  -8   3  16      120.83      138.75     10.18 o 
  -7   3  16        3.06        2.13      2.95 o 
  -6   3  16       44.99       55.76      8.51 o 
  -5   3  16        7.01        5.80      4.14 o 
  -4   3  16      163.29      157.15      7.72 o 
  -3   3  16        0.94        1.53      1.78 o 
  -2   3  16        5.12        9.09      3.57 o 
  -1   3  16      457.73      480.85     14.29 o 
   0   3  16      169.55      172.95      8.93 o 
   1   3  16        0.00        0.65      1.83 o 
   2   3  16        8.80        8.06      4.23 o 
   3   3  16      258.66      267.02     10.88 o 
   4   3  16        6.38        7.90      3.65 o 
   5   3  16      218.93      230.98      9.09 o 
  -8   4  16      150.12      209.52     15.79 o 
  -7   4  16        6.50        7.79      6.27 o 
  -6   4  16       10.55       16.28      8.94 o 
  -5   4  16      219.15      234.91     12.46 o 
  -4   4  16      118.99      114.88      7.78 o 
  -3   4  16       24.77       30.66     10.32 o 
  -2   4  16       28.44       21.42      8.65 o 
  -1   4  16       89.30       74.15      4.35 o 
   0   4  16       64.40       57.84      4.59 o 
   1   4  16      207.84      199.05     10.95 o 
   2   4  16       69.85       64.13      5.26 o 
   3   4  16      360.57      357.64     13.49 o 
   4   4  16       10.64        8.93      5.93 o 
   5   4  16       27.25       19.69     10.59 o 
  -7   5  16       12.55       12.96      9.32 o 
  -6   5  16      115.69      135.99      9.28 o 
  -5   5  16      154.43      175.09     10.53 o 
  -4   5  16       11.77       13.88      5.65 o 
  -3   5  16       12.26       14.89      5.33 o 
  -2   5  16        3.88        2.42      2.75 o 
  -1   5  16       31.83       35.03      4.19 o 
   0   5  16       45.08       50.93      4.60 o 
   1   5  16      110.41      106.25      6.23 o 
   2   5  16        0.55        1.62      2.50 o 
   3   5  16       47.38       52.54      6.10 o 
   4   5  16       11.92       10.75      4.10 o 
   5   5  16        0.21        2.65      1.91 o 
  -7   6  16       68.34       91.47      8.50 o 
  -6   6  16      207.28      240.51     11.72 o 
  -5   6  16        0.89        0.78      1.74 o 
  -4   6  16       74.95       92.15      5.93 o 
  -3   6  16       13.27       17.41      7.18 o 
  -2   6  16       68.63       73.00      5.62 o 
  -1   6  16       44.78       43.01      6.46 o 
   0   6  16       20.58       21.55     15.94 o 
   1   6  16       85.67       88.08      6.45 o 
   2   6  16      279.62      309.42     12.95 o 
   3   6  16        0.45        0.89      2.58 o 
   4   6  16        5.77        3.15      2.18 o 
  -6   7  16       19.72       17.84     19.34 o 
  -5   7  16      103.87      104.39      6.79 o 
  -4   7  16        4.57        4.22      2.88 o 
  -3   7  16       75.10       82.19      5.29 o 
  -2   7  16        0.01        1.05      1.95 o 
  -1   7  16        6.16        3.98      2.59 o 
   0   7  16      361.55      399.52     22.00 o 
   1   7  16       46.76       46.09      7.19 o 
   2   7  16       17.48       15.92     10.93 o 
   3   7  16       21.90       16.11     12.06 o 
   4   7  16       19.53       12.48      6.06 o 
  -5   8  16        0.40        0.01      2.09 o 
  -4   8  16       67.40       79.25      6.19 o 
  -3   8  16       64.18       75.14      6.94 o 
  -2   8  16        0.79        0.77      2.48 o 
  -1   8  16       11.29       12.56      6.27 o 
   0   8  16        4.49        3.11      3.88 o 
   1   8  16      162.40      173.48     10.07 o 
   2   8  16       55.36       42.08     17.51 o 
   3   8  16        0.62        1.98      2.11 o 
  -4   9  16       75.58       93.09      6.14 o 
  -3   9  16       10.33        5.52      4.47 o 
  -2   9  16       15.86       19.67      8.45 o 
  -1   9  16        7.12        9.55     11.65 o 
   0   9  16        0.05        1.35      2.79 o 
   1   9  16       32.86       21.17     17.54 o 
   2   9  16       19.41       10.80     10.31 o 
  -2  10  16       92.49      106.84      7.74 o 
  -1  10  16       15.12       12.04     12.61 o 
   0  10  16        2.67        5.24      6.21 o 
  -8   1  17        3.54        2.57      4.50 o 
  -7   1  17       21.48       20.40     16.29 o 
  -6   1  17       21.46       19.23     16.22 o 
  -5   1  17       14.77       12.37     11.00 o 
  -4   1  17        1.64        1.07      2.90 o 
  -3   1  17      144.20      151.97      7.37 o 
  -2   1  17        2.81        2.59      1.22 o 
  -1   1  17       14.08        9.75      3.37 o 
   0   1  17       10.91        7.79      6.11 o 
   1   1  17        0.51        1.77      2.47 o 
   2   1  17      128.69      141.14     10.02 o 
   3   1  17       88.47       92.61      6.72 o 
   4   1  17       37.27       37.94      4.90 o 
   5   1  17      120.85      120.39      7.05 o 
  -8   2  17       17.46       13.93     11.85 o 
  -7   2  17        8.37        8.82      4.68 o 
  -6   2  17        3.95        5.15      3.07 o 
  -5   2  17       23.26       25.14     14.89 o 
  -4   2  17        0.19        1.86      3.09 o 
  -3   2  17        3.07        3.94      2.42 o 
  -2   2  17        0.88        1.69      1.64 o 
  -1   2  17       12.14        7.81      3.19 o 
   0   2  17       70.86       58.80      5.45 o 
   1   2  17        2.07        3.44      3.25 o 
   2   2  17       89.88       91.85      6.63 o 
   3   2  17       29.32       22.23     13.70 o 
   4   2  17       10.73        8.79      5.59 o 
   5   2  17        0.06        2.40      2.37 o 
  -7   3  17       21.60       15.11     10.75 o 
  -6   3  17       24.42       15.35     10.99 o 
  -5   3  17       66.36       51.78      7.93 o 
  -4   3  17       98.29      111.53      8.41 o 
  -3   3  17       18.87       16.00      7.10 o 
  -2   3  17      167.11      173.70      9.78 o 
  -1   3  17      128.81      104.90      4.86 o 
   0   3  17       17.07       14.37      7.96 o 
   1   3  17       15.14       13.08      5.92 o 
   2   3  17        1.44        2.35      2.39 o 
   3   3  17       14.55       11.62      7.44 o 
   4   3  17       22.12       17.34      9.35 o 
   5   3  17        0.04        0.41      2.59 o 
  -7   4  17      205.32      239.33     13.13 o 
  -6   4  17      176.30      231.97     13.54 o 
  -5   4  17        8.75       14.13      8.64 o 
  -4   4  17      198.99      187.44      8.80 o 
  -3   4  17       54.88       43.42      4.30 o 
  -2   4  17       12.28       11.25      4.94 o 
  -1   4  17        9.70        6.74      2.31 o 
   0   4  17        4.77        2.92      2.34 o 
   1   4  17        0.57        1.22      2.41 o 
   2   4  17       98.99       93.27      7.01 o 
   3   4  17       24.34       15.46     14.70 o 
   4   4  17        2.29        2.95      4.22 o 
  -7   5  17      114.63      151.99     11.88 o 
  -6   5  17        0.71        1.07      4.41 o 
  -5   5  17       49.66       59.58      7.19 o 
  -4   5  17        0.11        1.49      2.00 o 
  -3   5  17       15.55       14.73      7.62 o 
  -2   5  17        9.81       10.02      4.33 o 
  -1   5  17        0.06        2.11      2.81 o 
   0   5  17        7.21        9.44      5.49 o 
   1   5  17      193.86      168.34     11.13 o 
   2   5  17       41.78       28.09      9.62 o 
   3   5  17        4.50        3.02      3.59 o 
   4   5  17       14.47        9.08      5.93 o 
  -6   6  17       11.11       20.82      9.85 o 
  -5   6  17      215.08      197.69     11.69 o 
  -4   6  17        0.07        1.07      1.82 o 
  -3   6  17        4.48        6.49      2.86 o 
  -2   6  17        8.69        7.00      2.56 o 
  -1   6  17      112.70      111.46      9.65 o 
   0   6  17       29.12       21.29     13.72 o 
   1   6  17       57.69       58.50      6.35 o 
   2   6  17      241.67      274.14     10.91 o 
   3   6  17      137.11      125.69      9.13 o 
  -5   7  17       68.72       61.29      7.17 o 
  -4   7  17       43.83       49.69      7.81 o 
  -3   7  17        1.43        0.91      2.47 o 
  -2   7  17      107.80      121.87     10.35 o 
  -1   7  17        4.77        2.94      2.29 o 
   0   7  17      102.23      105.02     11.11 o 
   1   7  17       10.85        8.78      5.46 o 
   2   7  17      271.73      298.54     13.38 o 
   3   7  17        3.74        4.75      3.69 o 
  -4   8  17      146.50      154.99      9.83 o 
  -3   8  17       24.44       17.88     13.31 o 
  -2   8  17      111.27      128.67      8.87 o 
  -1   8  17        5.46        4.69      7.45 o 
   0   8  17       32.32       57.46      9.32 o 
   1   8  17      157.66      171.92     14.70 o 
   2   8  17        9.96        5.64      3.97 o 
  -3   9  17       36.01       43.23      7.72 o 
  -2   9  17       67.01       72.87      7.30 o 
  -1   9  17       32.86       25.58     24.74 o 
   0   9  17       60.32       74.44     10.70 o 
  -7   0  18        1.95        3.05      5.35 o 
  -6   0  18        0.34        7.54      7.57 o 
  -5   0  18       19.29       34.10     20.23 o 
  -4   0  18       29.39       29.58     16.52 o 
  -3   0  18       80.26       91.56     10.82 o 
  -2   0  18       10.34       16.25      8.57 o 
  -1   0  18       57.81       54.21      4.72 o 
   0   0  18       33.39       30.87      5.44 o 
   1   0  18       70.09       77.00      8.46 o 
   2   0  18       12.55       10.47      6.07 o 
   3   0  18       14.81       12.23     13.21 o 
   4   0  18       49.04       52.54     11.11 o 
  -7   1  18       58.87       58.03      9.12 o 
  -6   1  18        4.98        2.07      3.00 o 
  -5   1  18       43.03       38.37     18.24 o 
  -4   1  18       42.08       41.46     18.24 o 
  -3   1  18        7.20        2.67      2.83 o 
  -2   1  18        1.29        1.24      2.25 o 
  -1   1  18       38.20       42.19      4.01 o 
   0   1  18        0.00        0.87      2.32 o 
   1   1  18       10.79        6.47      5.48 o 
   2   1  18        0.23        1.65      2.14 o 
   3   1  18        2.50        3.83      3.05 o 
   4   1  18        3.58        4.91      4.77 o 
  -7   2  18      170.54      218.92     14.76 o 
  -6   2  18       41.92       50.32      9.88 o 
  -5   2  18       13.33       21.83     11.61 o 
  -4   2  18      144.15      169.58     12.13 o 
  -3   2  18       10.80       12.71     10.13 o 
  -2   2  18       29.55       30.56      4.87 o 
  -1   2  18        6.19        4.99      2.57 o 
   0   2  18      180.05      210.12      9.10 o 
   1   2  18      188.57      177.52      8.96 o 
   2   2  18      110.54      113.35      7.54 o 
   3   2  18       64.39       63.63      6.55 o 
   4   2  18        1.34        0.49      2.76 o 
  -7   3  18        0.78        3.19      3.60 o 
  -6   3  18        8.60        8.89      8.04 o 
  -5   3  18       65.98       48.62     24.98 o 
  -4   3  18        1.33        3.08      4.84 o 
  -3   3  18       35.81       34.69      4.82 o 
  -2   3  18        6.31        4.42      2.76 o 
  -1   3  18        3.50        1.88      1.96 o 
   0   3  18       49.02       47.75      5.91 o 
   1   3  18      322.46      341.30     13.03 o 
   2   3  18        5.79        6.95      5.36 o 
   3   3  18        3.46        4.41      3.02 o 
   4   3  18        3.60        2.67      2.65 o 
  -6   4  18       90.73       77.92     11.74 o 
  -5   4  18       86.70      103.93     12.70 o 
  -4   4  18      112.89      102.75      8.61 o 
  -3   4  18       12.04        7.71      3.87 o 
  -2   4  18        0.02        1.15      2.12 o 
  -1   4  18       68.65       61.28     11.22 o 
   0   4  18        0.13        0.63      1.91 o 
   1   4  18       71.59       67.57      7.25 o 
   2   4  18        1.22        1.73      2.04 o 
   3   4  18        0.79        0.92      2.78 o 
  -6   5  18      410.84      561.18     33.01 o 
  -5   5  18       16.97       10.69      8.27 o 
  -4   5  18        1.70        1.41      2.23 o 
  -3   5  18       15.66       16.70      7.62 o 
  -2   5  18        0.44        1.56      1.94 o 
  -1   5  18       87.94       94.17      7.54 o 
   0   5  18      130.21      137.39     11.25 o 
   1   5  18       29.07       22.87      4.82 o 
   2   5  18      111.18      130.89      8.09 o 
   3   5  18        0.14        0.76      1.81 o 
  -5   6  18      346.84      388.09     19.13 o 
  -4   6  18       29.66       35.29      4.02 o 
  -3   6  18       10.92        9.89      6.24 o 
  -2   6  18       64.96       77.84      5.64 o 
  -1   6  18        4.23        3.59      2.40 o 
   0   6  18        0.56        2.45      5.50 o 
   1   6  18       30.24       31.30      5.85 o 
   2   6  18      165.14      206.48     11.09 o 
  -4   7  18       61.04       84.35      7.64 o 
  -3   7  18        0.61        3.53      3.57 o 
  -2   7  18      351.02      417.64     19.88 o 
  -1   7  18       20.90       17.87     20.49 o 
   0   7  18        9.47        7.94     13.67 o 
   1   7  18       40.87       27.33     26.62 o 
  -3   8  18        2.33        1.69      2.63 o 
  -2   8  18       11.80       10.42      9.75 o 
  -1   8  18      145.08      183.11     16.86 o 
   0   8  18       62.04       76.68     10.73 o 
  -6   1  19        3.13        2.51      3.61 o 
  -5   1  19       14.25       19.31     10.10 o 
  -4   1  19        6.32        5.21      3.95 o 
  -3   1  19       50.70       48.77      7.90 o 
  -2   1  19       14.33       16.13      8.28 o 
  -1   1  19        0.78        0.90      1.47 o 
   0   1  19       56.04       65.99      6.31 o 
   1   1  19       19.49       16.71     11.59 o 
   2   1  19       13.11       13.18      8.81 o 
   3   1  19        7.43        8.12      6.00 o 
  -6   2  19        3.35        6.74      3.85 o 
  -5   2  19       10.04        9.64      6.18 o 
  -4   2  19       11.67       16.70      6.64 o 
  -3   2  19        2.82        1.73      3.55 o 
  -2   2  19       86.14      110.98      6.22 o 
  -1   2  19        5.45        2.59      2.44 o 
   0   2  19        4.72        2.39      2.45 o 
   1   2  19       82.37       85.37      6.58 o 
   2   2  19        0.17        1.28      2.66 o 
   3   2  19        0.51        0.94      1.99 o 
  -6   3  19        9.58        9.66      9.27 o 
  -5   3  19        7.25        5.26      3.95 o 
  -4   3  19       14.34       31.43     20.04 o 
  -3   3  19       16.16       24.31     11.90 o 
  -2   3  19        8.55       10.27      5.30 o 
  -1   3  19        4.56        2.21      3.61 o 
   0   3  19        3.03        0.86      1.89 o 
   1   3  19      228.74      245.79      9.47 o 
   2   3  19        4.59        3.48      2.12 o 
   3   3  19       48.06       49.25      7.52 o 
  -5   4  19      133.94      132.69      9.72 o 
  -4   4  19      244.98      263.10     21.58 o 
  -3   4  19       60.67       73.20      7.49 o 
  -2   4  19        0.02        1.23      2.40 o 
  -1   4  19       18.30       12.39     11.84 o 
   0   4  19       11.67        8.57      8.60 o 
   1   4  19        0.16        1.46      1.83 o 
   2   4  19      134.24      127.88      8.01 o 
  -5   5  19        1.19        1.54      3.05 o 
  -4   5  19       66.93       58.03      8.51 o 
  -3   5  19       43.73       51.35      7.61 o 
  -2   5  19        4.80        5.78      2.31 o 
  -1   5  19       10.84        7.38      5.35 o 
   0   5  19        0.10       -0.35      3.71 o 
   1   5  19        0.26        1.06      2.76 o 
   2   5  19        2.48        3.13      3.83 o 
  -4   6  19      152.32      153.39     18.56 o 
  -3   6  19        0.16        1.17      1.83 o 
  -2   6  19        0.49        0.92      3.28 o 
  -1   6  19        6.59        3.54      4.03 o 
   0   6  19       47.30       51.07      7.28 o 
   1   6  19        0.63        1.55      4.06 o 
  -5   0  20       23.55        8.57      9.09 o 
  -4   0  20        8.31       10.79     11.97 o 
  -3   0  20       22.41       16.20     12.49 o 
  -2   0  20      182.71      219.94     16.52 o 
   0   0  20        2.27        5.55     10.96 o 
   1   0  20        5.92        5.21      5.15 o 
   2   0  20        4.32        2.19      2.39 o 
  -5   1  20       84.78      111.12     10.21 o 
  -4   1  20       90.57       83.63      8.25 o 
  -3   1  20       30.94       27.65     21.99 o 
  -2   1  20       12.34       24.97     19.47 o 
  -1   1  20        0.00        1.18      2.82 o 
   0   1  20       65.91       70.15      5.24 o 
   1   1  20       42.29       36.24      5.84 o 
   2   1  20        0.33        0.93      2.12 o 
  -5   2  20       49.44       64.02      8.35 o 
  -4   2  20       21.69       13.02     10.25 o 
  -3   2  20        1.01        3.54      4.30 o 
  -2   2  20       93.95      113.49      9.06 o 
  -1   2  20       97.82      103.86     10.89 o 
   0   2  20       29.98       33.64     18.67 o 
   1   2  20       90.67      101.66      7.19 o 
   2   2  20       23.27       16.70     10.86 o 
  -4   3  20      168.45      199.97     13.45 o 
  -3   3  20        7.71        7.69      6.85 o 
  -2   3  20        9.23       14.89      9.11 o 
  -1   3  20       71.90       63.24      7.25 o 
   0   3  20       23.16       17.18     14.65 o 
   1   3  20        0.12        0.66      2.08 o 
  -4   4  20      188.30      237.13     14.98 o 
  -3   4  20       47.89       47.88      7.06 o 
  -2   4  20        1.00        2.02      2.01 o 
  -1   4  20       13.40       10.96     11.51 o 
   0   4  20        2.64        1.38      6.07 o 
   1   4  20       33.80       30.07      6.33 o 
  -3   5  20        0.30        2.50      2.52 o 
  -2   5  20       50.54       50.05      5.94 o 
  -1   5  20       30.08       39.59      7.08 o 
  -3   1  21       42.69       44.69      8.58 o 
  -2   1  21        0.00        2.00      3.40 o 
   0   1  21      205.31      245.49     19.59 o 
  -3   2  21        4.46        5.33      3.58 o 
  -2   2  21      161.39      235.12     16.87 o 
                                                 
